# Supplementary material for: Crystal structure of 2-methyl-4-[(thio­phen-2-yl)methyl­idene]-1,3-oxazol-5(4H)-one
Source: Acta Crystallogr E Crystallogr Commun. 2015 Jan 21;71(Pt 2):o123–4. doi: 10.1107/S2056989015000833 (PMC4384586; doi:10.1107/S2056989015000833)
Supplement: Supplementary file 1 [file e-71-0o123-sup1.cif]

##############################################################################
#                                                                            #
# This CIF contains the data in a paper accepted for publication in          #
# Acta Crystallographica Section E. It conforms to the requirements of       #
# Notes for Authors for Acta Crystallographica Section E, and has been       #
# peer reviewed under the auspices of the IUCr Commission on Journals.       #
#                                                                            #
# Full details of the Crystallographic Information File format               #
# are given in the paper "The Crystallographic Information File (CIF):       #
# a New Standard Archive File for Crystallography" by S. R. Hall, F. H.      #
# Allen and I. D. Brown [Acta Cryst. (1991), A47, 655-685].                  #
#                                                                            #
# The current version of the core CIF dictionary is obtainable from          #
# ftp://ftp.iucr.org/pub/cif_core.dic.                                       #
#                                                                            #
# Software is freely available for graphical display of the structure(s)     #
# in this CIF. For information consult the CIF software page                 #
# http://www.iucr.org/resources/cif/software.                                #
#                                                                            #
# This file may be used for bona fide research purposes within the           #
# scientific community so long as proper attribution is given to the journal # 
# article from which it was obtained.                                        #
#                                                                            #
##############################################################################
data_I
_audit_creation_method     SHELXL-97
_chemical_name_systematic
;
2-Methyl-4-[(thiophen-2-yl)methylidene]-1,3-oxazol-5(4<i>H</i>)-one
;
_chemical_name_common     ?
_chemical_formula_moiety     'C9 H7 N O2 S'
_chemical_formula_sum     'C9 H7 N O2 S'
_chemical_formula_iupac     'C9 H7 N O2 S'
_chemical_formula_weight     193.22
_chemical_melting_point     ?
_symmetry_cell_setting     monoclinic
_symmetry_space_group_name_H-M     'P 21/n'
_symmetry_space_group_name_HALL     '-P 2yn'
loop_
    _symmetry_equiv_pos_as_xyz
    'x, y, z'
    '-x+1/2, y+1/2, -z+1/2'
    '-x, -y, -z'
    'x-1/2, -y-1/2, z-1/2'
_cell_length_a     12.2264(11)
_cell_length_b     9.8581(7)
_cell_length_c     15.8735(13)
_cell_angle_alpha     90.00
_cell_angle_beta     112.129(10)
_cell_angle_gamma     90.00
_cell_volume     1772.3(2)
_cell_formula_units_Z     8
_cell_measurement_reflns_used     2325
_cell_measurement_theta_min     4.1500
_cell_measurement_theta_max     29.2400
_cell_measurement_temperature     293(2)
_exptl_crystal_description     block
_exptl_crystal_colour     white
_exptl_crystal_size_max     0.30
_exptl_crystal_size_mid     0.20
_exptl_crystal_size_min     0.20
_exptl_crystal_density_diffrn     1.448
_exptl_crystal_density_meas     ?
_exptl_crystal_density_method     'not measured'
_exptl_crystal_F_000     800
_exptl_absorpt_coefficient_mu     0.327
_exptl_absorpt_correction_type     multi-scan
_exptl_absorpt_process_details
;
(CrysAlis RED; Oxford Diffraction, 2010)
;
_exptl_absorpt_correction_T_min     0.84165
_exptl_absorpt_correction_T_max     1.00000
_exptl_special_details
;
<i>CrysAlis PRO</i>, Agilent Technologies, Version 1.171.36.28 (release
01--02-2013 CrysAlis171. NET) (compiled Feb 1 2013,16:14:44) Empirical
absorption correction using spherical harmonics, implemented in SCALE3 ABSPACK
scaling algorithm.
;
_diffrn_ambient_temperature     293(2)
_diffrn_radiation_type     MoK\a
_diffrn_radiation_wavelength     0.71073
_diffrn_radiation_source     'fine-focus sealed tube'
_diffrn_radiation_monochromator     graphite
_diffrn_measurement_device_type     'Oxford Diffraction Xcalibur Sapphire3'
_diffrn_measurement_method     '\w scans'
_diffrn_detector_area_resol_mean     ?
_diffrn_reflns_number     7052
_diffrn_reflns_av_R_equivalents     0.0291
_diffrn_reflns_av_sigmaI/netI     0.0459
_diffrn_reflns_theta_min     3.86
_diffrn_reflns_theta_max     26.00
_diffrn_reflns_theta_full     26.00
_diffrn_measured_fraction_theta_max     0.996
_diffrn_measured_fraction_theta_full     0.996
_diffrn_reflns_limit_h_min     -15
_diffrn_reflns_limit_h_max     9
_diffrn_reflns_limit_k_min     -12
_diffrn_reflns_limit_k_max     10
_diffrn_reflns_limit_l_min     -19
_diffrn_reflns_limit_l_max     18
_diffrn_standards_number     0
_diffrn_standards_interval_count     0
_diffrn_standards_interval_time     0
_diffrn_standards_decay_%     0
_refine_special_details
;
Refinement of <i>F</i>^2^ against ALL reflections. The weighted <i>R</i>-factor
<i>wR</i> and goodness of fit <i>S</i> are based on <i>F</i>^2^, conventional
<i>R</i>-factors <i>R</i> are based on <i>F</i>, with <i>F</i> set to zero for
negative <i>F</i>^2^. The threshold expression of <i>F</i>^2^ >
\s(<i>F</i>^2^) is used only for calculating <i>R</i>-factors(gt) <i>etc</i>.
and is not relevant to the choice of reflections for refinement.
<i>R</i>-factors based on <i>F</i>^2^ are statistically about twice as large
as those based on <i>F</i>, and <i>R</i>- factors based on ALL data will be
even larger.
;
_reflns_number_total     3472
_reflns_number_gt     2477
_reflns_threshold_expression     I>2sigma(I)
_refine_ls_structure_factor_coef     Fsqd
_refine_ls_matrix_type     full
_refine_ls_R_factor_all     0.0699
_refine_ls_R_factor_gt     0.0450
_refine_ls_wR_factor_gt     0.1095
_refine_ls_wR_factor_ref     0.1256
_refine_ls_goodness_of_fit_ref     1.035
_refine_ls_restrained_S_all     1.035
_refine_ls_number_reflns     3472
_refine_ls_number_parameters     237
_refine_ls_number_restraints     0
_refine_ls_hydrogen_treatment     constr
_refine_ls_weighting_scheme     calc
_refine_ls_weighting_details
         'calc w=1/[\s^2^(Fo^2^)+(0.0531P)^2^+0.4552P] where P=(Fo^2^+2Fc^2^)/3'
_atom_sites_solution_hydrogens     geom
_atom_sites_solution_primary     direct
_atom_sites_solution_secondary     difmap
_refine_ls_shift/su_max     0.001
_refine_ls_shift/su_mean     0.000
_refine_diff_density_max     0.234
_refine_diff_density_min     -0.339
_refine_ls_extinction_method     none
_refine_ls_extinction_coef     ?
loop_
    _atom_type_symbol
    _atom_type_description
    _atom_type_scat_dispersion_real
    _atom_type_scat_dispersion_imag
    _atom_type_scat_source
    'C' 'C' 0.0033 0.0016
                         'International Tables Vol C Tables 4.2.6.8 and 6.1.1.4'
    'H' 'H' 0.0000 0.0000
                         'International Tables Vol C Tables 4.2.6.8 and 6.1.1.4'
    'N' 'N' 0.0061 0.0033
                         'International Tables Vol C Tables 4.2.6.8 and 6.1.1.4'
    'O' 'O' 0.0106 0.0060
                         'International Tables Vol C Tables 4.2.6.8 and 6.1.1.4'
    'S' 'S' 0.1246 0.1234
                         'International Tables Vol C Tables 4.2.6.8 and 6.1.1.4'
_computing_data_collection
;
CrysAlis PRO (Oxford Diffraction, 2010)
;
_computing_cell_refinement
;
CrysAlis PRO (Oxford Diffraction, 2010)
;
_computing_data_reduction
;
CrysAlis PRO (Oxford Diffraction, 2010)
;
_computing_structure_solution
;
SHELXS97 (Sheldrick, 2008)
;
_computing_structure_refinement
;
SHELXL97 (Sheldrick, 2015)
;
_computing_molecular_graphics
;
ORTEP-3 for Windows (Farrugia, 2012)
;
_computing_publication_material
;
PLATON (Spek, 2009)
;
loop_
    _atom_site_type_symbol
    _atom_site_label
    _atom_site_fract_x
    _atom_site_fract_y
    _atom_site_fract_z
    _atom_site_U_iso_or_equiv
    _atom_site_adp_type
    _atom_site_calc_flag
    _atom_site_refinement_flags
    _atom_site_occupancy
    _atom_site_symmetry_multiplicity
    _atom_site_disorder_assembly
    _atom_site_disorder_group
    S S1A 0.74841(6) 0.94228(7) 0.01475(4) 0.0500(2) Uani d . 1 1 . .
    S S1B 0.40438(6) 1.07198(8) 0.32806(5) 0.0541(2) Uani d . 1 1 . .
    O O1B 0.38555(17) 1.22165(19) 0.63729(11) 0.0545(5) Uani d . 1 1 . .
    O O1A 0.45883(16) 1.33631(19) 0.00039(13) 0.0563(5) Uani d . 1 1 . .
    N N1A 0.57961(19) 1.1832(2) -0.02547(14) 0.0480(5) Uani d . 1 1 . .
    N N1B 0.42087(19) 1.2003(2) 0.50804(14) 0.0458(5) Uani d . 1 1 . .
    C C5B 0.2829(2) 1.0126(3) 0.44127(16) 0.0433(6) Uani d . 1 1 . .
    H H5B 0.2275 0.9572 0.4513 0.052 Uiso calc R 1 1 . .
    O O2B 0.2489(2) 1.0587(2) 0.61918(14) 0.0730(7) Uani d . 1 1 . .
    C C4A 0.7190(2) 0.9654(3) 0.11220(16) 0.0415(6) Uani d . 1 1 . .
    O O2A 0.47256(17) 1.2787(2) 0.14163(13) 0.0672(6) Uani d . 1 1 . .
    C C5A 0.6410(2) 1.0659(3) 0.12201(17) 0.0445(6) Uani d . 1 1 . .
    H H5A 0.6315 1.0662 0.1774 0.053 Uiso calc R 1 1 . .
    C C6A 0.5796(2) 1.1602(3) 0.06201(17) 0.0433(6) Uani d . 1 1 . .
    C C4B 0.3004(2) 0.9890(2) 0.35782(16) 0.0403(6) Uani d . 1 1 . .
    C C7A 0.5013(2) 1.2586(3) 0.07877(19) 0.0500(7) Uani d . 1 1 . .
    C C3B 0.2367(2) 0.8952(3) 0.29012(16) 0.0442(6) Uani d . 1 1 . .
    H H3B 0.1768 0.8396 0.2930 0.053 Uiso calc R 1 1 . .
    C C8A 0.5108(2) 1.2838(3) -0.05642(18) 0.0504(7) Uani d . 1 1 . .
    C C3A 0.7808(2) 0.8734(3) 0.17737(17) 0.0517(7) Uani d . 1 1 . .
    H H3A 0.7770 0.8694 0.2347 0.062 Uiso calc R 1 1 . .
    C C6B 0.3358(2) 1.1033(3) 0.50605(16) 0.0430(6) Uani d . 1 1 . .
    C C7B 0.3128(2) 1.1171(3) 0.59019(18) 0.0511(7) Uani d . 1 1 . .
    C C8B 0.4457(2) 1.2636(3) 0.58308(18) 0.0496(7) Uani d . 1 1 . .
    C C2A 0.8503(3) 0.7863(3) 0.1489(2) 0.0606(8) Uani d . 1 1 . .
    H H2A 0.8977 0.7184 0.1852 0.073 Uiso calc R 1 1 . .
    C C9B 0.5305(3) 1.3745(3) 0.6211(2) 0.0647(8) Uani d . 1 1 . .
    H H9B1 0.5995 1.3399 0.6689 0.097 Uiso calc R 1 1 . .
    H H9B2 0.4949 1.4435 0.6450 0.097 Uiso calc R 1 1 . .
    H H9B3 0.5526 1.4125 0.5741 0.097 Uiso calc R 1 1 . .
    C C1B 0.3648(3) 0.9860(3) 0.22912(18) 0.0571(7) Uani d . 1 1 . .
    H H1B 0.4004 0.9985 0.1872 0.068 Uiso calc R 1 1 . .
    C C2B 0.2765(3) 0.8976(3) 0.21714(18) 0.0581(7) Uani d . 1 1 . .
    H H2B 0.2446 0.8432 0.1658 0.070 Uiso calc R 1 1 . .
    C C1A 0.8410(3) 0.8114(3) 0.06350(19) 0.0560(7) Uani d . 1 1 . .
    H H1A 0.8810 0.7624 0.0340 0.067 Uiso calc R 1 1 . .
    C C9A 0.4771(3) 1.3503(3) -0.1459(2) 0.0706(9) Uani d . 1 1 . .
    H H9A1 0.5186 1.3084 -0.1798 0.106 Uiso calc R 1 1 . .
    H H9A2 0.4972 1.4448 -0.1375 0.106 Uiso calc R 1 1 . .
    H H9A3 0.3936 1.3408 -0.1787 0.106 Uiso calc R 1 1 . .
loop_
    _atom_site_aniso_label
    _atom_site_aniso_U_11
    _atom_site_aniso_U_22
    _atom_site_aniso_U_33
    _atom_site_aniso_U_12
    _atom_site_aniso_U_13
    _atom_site_aniso_U_23
    S1A 0.0587(4) 0.0545(4) 0.0420(4) 0.0065(3) 0.0249(3) -0.0013(3)
    S1B 0.0542(4) 0.0596(5) 0.0523(4) -0.0088(4) 0.0244(3) 0.0029(3)
    O1B 0.0650(12) 0.0575(12) 0.0457(10) -0.0038(10) 0.0261(9) -0.0097(9)
    O1A 0.0525(11) 0.0511(11) 0.0619(12) 0.0123(10) 0.0176(9) -0.0031(10)
    N1A 0.0516(13) 0.0454(13) 0.0478(12) 0.0037(11) 0.0197(10) -0.0024(11)
    N1B 0.0505(13) 0.0448(12) 0.0431(12) -0.0026(11) 0.0187(10) -0.0015(10)
    C5B 0.0453(14) 0.0428(14) 0.0458(14) -0.0010(13) 0.0217(12) 0.0025(13)
    O2B 0.0929(17) 0.0800(15) 0.0692(13) -0.0172(13) 0.0566(13) -0.0081(11)
    C4A 0.0420(13) 0.0436(14) 0.0419(13) -0.0010(12) 0.0190(11) -0.0035(12)
    O2A 0.0638(13) 0.0782(14) 0.0669(13) 0.0154(11) 0.0327(11) -0.0119(11)
    C5A 0.0471(15) 0.0476(16) 0.0429(14) 0.0002(13) 0.0217(12) -0.0041(13)
    C6A 0.0416(14) 0.0434(15) 0.0461(14) 0.0008(12) 0.0178(11) -0.0062(13)
    C4B 0.0417(13) 0.0380(14) 0.0439(13) 0.0027(12) 0.0191(11) 0.0049(12)
    C7A 0.0422(15) 0.0516(17) 0.0550(16) 0.0030(13) 0.0169(13) -0.0084(14)
    C3B 0.0474(15) 0.0451(15) 0.0429(14) -0.0044(13) 0.0201(12) -0.0036(12)
    C8A 0.0478(15) 0.0485(16) 0.0525(16) -0.0018(14) 0.0160(13) -0.0062(14)
    C3A 0.0594(17) 0.0580(17) 0.0428(14) 0.0134(15) 0.0252(13) 0.0071(14)
    C6B 0.0462(14) 0.0445(14) 0.0421(13) 0.0019(13) 0.0209(11) 0.0018(12)
    C7B 0.0584(17) 0.0526(17) 0.0474(15) 0.0049(15) 0.0258(14) -0.0014(14)
    C8B 0.0521(16) 0.0468(16) 0.0496(15) 0.0044(13) 0.0189(13) 0.0014(13)
    C2A 0.0675(19) 0.0581(18) 0.0624(18) 0.0195(16) 0.0317(16) 0.0121(15)
    C9B 0.0684(19) 0.0578(19) 0.0632(18) -0.0108(17) 0.0194(16) -0.0138(16)
    C1B 0.0615(18) 0.071(2) 0.0457(15) 0.0025(17) 0.0287(14) 0.0065(15)
    C2B 0.0682(19) 0.0596(18) 0.0437(15) -0.0025(16) 0.0181(14) -0.0075(14)
    C1A 0.0621(17) 0.0513(17) 0.0645(18) 0.0108(15) 0.0350(15) -0.0046(15)
    C9A 0.081(2) 0.064(2) 0.0627(19) 0.0044(18) 0.0216(16) 0.0078(17)
_geom_special_details
;
All e.s.d.'s (except the e.s.d. in the dihedral angle between two l.s. planes)
are estimated using the full covariance matrix. The cell e.s.d.'s are taken
into account individually in the estimation of e.s.d.'s in distances, angles
and torsion angles; correlations between e.s.d.'s in cell parameters are only
used when they are defined by crystal symmetry. An approximate (isotropic)
treatment of cell e.s.d.'s is used for estimating e.s.d.'s involving l.s.
planes.
;
loop_
    _geom_bond_atom_site_label_1
    _geom_bond_atom_site_label_2
    _geom_bond_site_symmetry_2
    _geom_bond_distance
    _geom_bond_publ_flag
    S1A C1A . 1.698(3) ?
    S1A C4A . 1.730(2) ?
    S1B C1B . 1.687(3) ?
    S1B C4B . 1.721(2) ?
    O1B C7B . 1.383(3) ?
    O1B C8B . 1.389(3) ?
    O1A C7A . 1.385(3) ?
    O1A C8A . 1.385(3) ?
    N1A C8A . 1.273(3) ?
    N1A C6A . 1.407(3) ?
    N1B C8B . 1.276(3) ?
    N1B C6B . 1.405(3) ?
    C5B C6B . 1.332(3) ?
    C5B C4B . 1.438(3) ?
    C5B H5B . 0.9300 ?
    O2B C7B . 1.194(3) ?
    C4A C3A . 1.369(3) ?
    C4A C5A . 1.424(3) ?
    O2A C7A . 1.193(3) ?
    C5A C6A . 1.340(3) ?
    C5A H5A . 0.9300 ?
    C6A C7A . 1.456(3) ?
    C4B C3B . 1.409(3) ?
    C3B C2B . 1.416(3) ?
    C3B H3B . 0.9300 ?
    C8A C9A . 1.475(4) ?
    C3A C2A . 1.397(4) ?
    C3A H3A . 0.9300 ?
    C6B C7B . 1.471(3) ?
    C8B C9B . 1.471(4) ?
    C2A C1A . 1.341(4) ?
    C2A H2A . 0.9300 ?
    C9B H9B1 . 0.9600 ?
    C9B H9B2 . 0.9600 ?
    C9B H9B3 . 0.9600 ?
    C1B C2B . 1.344(4) ?
    C1B H1B . 0.9300 ?
    C2B H2B . 0.9300 ?
    C1A H1A . 0.9300 ?
    C9A H9A1 . 0.9600 ?
    C9A H9A2 . 0.9600 ?
    C9A H9A3 . 0.9600 ?
loop_
    _geom_angle_atom_site_label_1
    _geom_angle_atom_site_label_2
    _geom_angle_atom_site_label_3
    _geom_angle_site_symmetry_1
    _geom_angle_site_symmetry_3
    _geom_angle
    _geom_angle_publ_flag
    C1A S1A C4A . . 91.16(12) ?
    C1B S1B C4B . . 91.96(13) ?
    C7B O1B C8B . . 105.64(19) ?
    C7A O1A C8A . . 105.7(2) ?
    C8A N1A C6A . . 105.1(2) ?
    C8B N1B C6B . . 105.5(2) ?
    C6B C5B C4B . . 128.5(2) ?
    C6B C5B H5B . . 115.7 ?
    C4B C5B H5B . . 115.7 ?
    C3A C4A C5A . . 125.5(2) ?
    C3A C4A S1A . . 110.28(18) ?
    C5A C4A S1A . . 124.3(2) ?
    C6A C5A C4A . . 128.6(2) ?
    C6A C5A H5A . . 115.7 ?
    C4A C5A H5A . . 115.7 ?
    C5A C6A N1A . . 127.2(2) ?
    C5A C6A C7A . . 124.3(2) ?
    N1A C6A C7A . . 108.5(2) ?
    C3B C4B C5B . . 125.3(2) ?
    C3B C4B S1B . . 110.85(17) ?
    C5B C4B S1B . . 123.87(19) ?
    O2A C7A O1A . . 122.1(2) ?
    O2A C7A C6A . . 133.2(3) ?
    O1A C7A C6A . . 104.7(2) ?
    C4B C3B C2B . . 110.6(2) ?
    C4B C3B H3B . . 124.7 ?
    C2B C3B H3B . . 124.7 ?
    N1A C8A O1A . . 116.0(2) ?
    N1A C8A C9A . . 128.5(3) ?
    O1A C8A C9A . . 115.5(2) ?
    C4A C3A C2A . . 113.1(2) ?
    C4A C3A H3A . . 123.4 ?
    C2A C3A H3A . . 123.4 ?
    C5B C6B N1B . . 127.9(2) ?
    C5B C6B C7B . . 124.1(2) ?
    N1B C6B C7B . . 108.1(2) ?
    O2B C7B O1B . . 122.2(2) ?
    O2B C7B C6B . . 133.0(3) ?
    O1B C7B C6B . . 104.8(2) ?
    N1B C8B O1B . . 116.0(2) ?
    N1B C8B C9B . . 129.0(3) ?
    O1B C8B C9B . . 115.1(2) ?
    C1A C2A C3A . . 112.5(3) ?
    C1A C2A H2A . . 123.7 ?
    C3A C2A H2A . . 123.7 ?
    C8B C9B H9B1 . . 109.5 ?
    C8B C9B H9B2 . . 109.5 ?
    H9B1 C9B H9B2 . . 109.5 ?
    C8B C9B H9B3 . . 109.5 ?
    H9B1 C9B H9B3 . . 109.5 ?
    H9B2 C9B H9B3 . . 109.5 ?
    C2B C1B S1B . . 113.0(2) ?
    C2B C1B H1B . . 123.5 ?
    S1B C1B H1B . . 123.5 ?
    C1B C2B C3B . . 113.6(2) ?
    C1B C2B H2B . . 123.2 ?
    C3B C2B H2B . . 123.2 ?
    C2A C1A S1A . . 112.9(2) ?
    C2A C1A H1A . . 123.6 ?
    S1A C1A H1A . . 123.6 ?
    C8A C9A H9A1 . . 109.5 ?
    C8A C9A H9A2 . . 109.5 ?
    H9A1 C9A H9A2 . . 109.5 ?
    C8A C9A H9A3 . . 109.5 ?
    H9A1 C9A H9A3 . . 109.5 ?
    H9A2 C9A H9A3 . . 109.5 ?
loop_
    _geom_torsion_atom_site_label_1
    _geom_torsion_atom_site_label_2
    _geom_torsion_atom_site_label_3
    _geom_torsion_atom_site_label_4
    _geom_torsion_site_symmetry_1
    _geom_torsion_site_symmetry_2
    _geom_torsion_site_symmetry_3
    _geom_torsion_site_symmetry_4
    _geom_torsion
    _geom_torsion_publ_flag
    C1A S1A C4A C3A . . . . 0.2(2) ?
    C1A S1A C4A C5A . . . . -179.6(2) ?
    C3A C4A C5A C6A . . . . 178.7(3) ?
    S1A C4A C5A C6A . . . . -1.5(4) ?
    C4A C5A C6A N1A . . . . -1.2(4) ?
    C4A C5A C6A C7A . . . . 179.7(3) ?
    C8A N1A C6A C5A . . . . -178.6(3) ?
    C8A N1A C6A C7A . . . . 0.6(3) ?
    C6B C5B C4B C3B . . . . -176.6(3) ?
    C6B C5B C4B S1B . . . . 4.0(4) ?
    C1B S1B C4B C3B . . . . 0.1(2) ?
    C1B S1B C4B C5B . . . . 179.6(2) ?
    C8A O1A C7A O2A . . . . -180.0(3) ?
    C8A O1A C7A C6A . . . . -0.1(3) ?
    C5A C6A C7A O2A . . . . -1.2(5) ?
    N1A C6A C7A O2A . . . . 179.5(3) ?
    C5A C6A C7A O1A . . . . 178.9(2) ?
    N1A C6A C7A O1A . . . . -0.3(3) ?
    C5B C4B C3B C2B . . . . -179.9(2) ?
    S1B C4B C3B C2B . . . . -0.4(3) ?
    C6A N1A C8A O1A . . . . -0.7(3) ?
    C6A N1A C8A C9A . . . . -179.2(3) ?
    C7A O1A C8A N1A . . . . 0.5(3) ?
    C7A O1A C8A C9A . . . . 179.2(2) ?
    C5A C4A C3A C2A . . . . 179.7(3) ?
    S1A C4A C3A C2A . . . . 0.0(3) ?
    C4B C5B C6B N1B . . . . 1.1(4) ?
    C4B C5B C6B C7B . . . . -178.7(2) ?
    C8B N1B C6B C5B . . . . -179.8(3) ?
    C8B N1B C6B C7B . . . . 0.0(3) ?
    C8B O1B C7B O2B . . . . 179.9(3) ?
    C8B O1B C7B C6B . . . . -0.1(3) ?
    C5B C6B C7B O2B . . . . -0.2(5) ?
    N1B C6B C7B O2B . . . . 180.0(3) ?
    C5B C6B C7B O1B . . . . 179.9(2) ?
    N1B C6B C7B O1B . . . . 0.1(3) ?
    C6B N1B C8B O1B . . . . -0.1(3) ?
    C6B N1B C8B C9B . . . . 179.1(3) ?
    C7B O1B C8B N1B . . . . 0.2(3) ?
    C7B O1B C8B C9B . . . . -179.2(2) ?
    C4A C3A C2A C1A . . . . -0.2(4) ?
    C4B S1B C1B C2B . . . . 0.2(2) ?
    S1B C1B C2B C3B . . . . -0.4(3) ?
    C4B C3B C2B C1B . . . . 0.5(3) ?
    C3A C2A C1A S1A . . . . 0.4(4) ?
    C4A S1A C1A C2A . . . . -0.3(2) ?
loop_
    _geom_hbond_atom_site_label_D
    _geom_hbond_atom_site_label_H
    _geom_hbond_atom_site_label_A
    _geom_hbond_site_symmetry_A
    _geom_hbond_distance_DH
    _geom_hbond_distance_HA
    _geom_hbond_distance_DA
    _geom_hbond_angle_DHA
    _geom_hbond_publ_flag
    C3A H3A O2B 3_676 0.93 2.56 3.449(3) 161 y
    C3B H3B O2A 2_545 0.93 2.49 3.336(3) 151 y
    C9B H9B2 Cg1 3_665 0.96 2.96 3.783(4) 145 y
_iucr_refine_instructions_details
;
TITL RKBN80 in P2(1)/n
CELL  0.71073  12.2264   9.8581  15.8735   90.000  112.129   90.000
ZERR     8.00   0.0011   0.0007   0.0013    0.000    0.010    0.000
LATT   1
SYMM  1/2 - X, 1/2 + Y, 1/2 - Z
SFAC  C    H    N    O    S
UNIT  72   56   8    16   8
MERG   2
OMIT    -3.00  52.00
FMAP   2
PLAN   10
BOND $H
ACTA
LIST 4
CONF
L.S.   4
WGHT    0.053100    0.455200
FVAR       5.25668
S1A   5    0.748408    0.942280    0.014750    11.00000    0.05872    0.05451 =
         0.04199   -0.00128    0.02493    0.00647
S1B   5    0.404375    1.071980    0.328060    11.00000    0.05424    0.05956 =
         0.05231    0.00292    0.02442   -0.00885
O1B   4    0.385551    1.221648    0.637294    11.00000    0.06499    0.05749 =
         0.04569   -0.00970    0.02613   -0.00381
O1A   4    0.458834    1.336312    0.000391    11.00000    0.05254    0.05107 =
         0.06187   -0.00305    0.01758    0.01229
N1A   3    0.579611    1.183165   -0.025466    11.00000    0.05165    0.04541 =
         0.04784   -0.00237    0.01972    0.00374
N1B   3    0.420872    1.200312    0.508045    11.00000    0.05045    0.04478 =
         0.04307   -0.00155    0.01869   -0.00260
C5B   1    0.282947    1.012582    0.441267    11.00000    0.04525    0.04278 =
         0.04584    0.00252    0.02167   -0.00100
AFIX  43
H5B   2    0.227473    0.957233    0.451332    11.00000   -1.20000
AFIX   0
O2B   4    0.248864    1.058686    0.619182    11.00000    0.09290    0.07995 =
         0.06916   -0.00815    0.05661   -0.01722
C4A   1    0.718976    0.965414    0.112196    11.00000    0.04203    0.04356 =
         0.04186   -0.00353    0.01903   -0.00096
O2A   4    0.472561    1.278746    0.141635    11.00000    0.06378    0.07819 =
         0.06687   -0.01192    0.03274    0.01544
C5A   1    0.641018    1.065934    0.122014    11.00000    0.04711    0.04762 =
         0.04288   -0.00411    0.02172    0.00024
AFIX  43
H5A   2    0.631473    1.066236    0.177435    11.00000   -1.20000
AFIX   0
C6A   1    0.579560    1.160180    0.062010    11.00000    0.04159    0.04341 =
         0.04608   -0.00622    0.01784    0.00085
C4B   1    0.300426    0.988951    0.357820    11.00000    0.04169    0.03802 =
         0.04387    0.00490    0.01907    0.00273
C7A   1    0.501289    1.258645    0.078770    11.00000    0.04224    0.05156 =
         0.05500   -0.00844    0.01693    0.00303
C3B   1    0.236707    0.895243    0.290120    11.00000    0.04737    0.04512 =
         0.04294   -0.00361    0.02011   -0.00438
AFIX  43
H3B   2    0.176794    0.839558    0.292967    11.00000   -1.20000
AFIX   0
C8A   1    0.510842    1.283812   -0.056421    11.00000    0.04783    0.04848 =
         0.05252   -0.00624    0.01603   -0.00182
C3A   1    0.780807    0.873426    0.177375    11.00000    0.05936    0.05800 =
         0.04279    0.00710    0.02517    0.01341
AFIX  43
H3A   2    0.776962    0.869377    0.234729    11.00000   -1.20000
AFIX   0
C6B   1    0.335767    1.103330    0.506049    11.00000    0.04616    0.04450 =
         0.04207    0.00181    0.02088    0.00195
C7B   1    0.312790    1.117112    0.590189    11.00000    0.05840    0.05258 =
         0.04741   -0.00137    0.02585    0.00489
C8B   1    0.445656    1.263578    0.583076    11.00000    0.05210    0.04683 =
         0.04963    0.00139    0.01894    0.00444
C2A   1    0.850256    0.786279    0.148934    11.00000    0.06748    0.05813 =
         0.06239    0.01207    0.03167    0.01952
AFIX  43
H2A   2    0.897666    0.718351    0.185244    11.00000   -1.20000
AFIX   0
C9B   1    0.530543    1.374506    0.621070    11.00000    0.06837    0.05784 =
         0.06319   -0.01379    0.01938   -0.01084
AFIX 137
H9B1  2    0.599479    1.339857    0.668915    11.00000   -1.50000
H9B2  2    0.494884    1.443498    0.644993    11.00000   -1.50000
H9B3  2    0.552649    1.412536    0.574088    11.00000   -1.50000
AFIX   0
C1B   1    0.364812    0.985987    0.229120    11.00000    0.06155    0.07144 =
         0.04571    0.00646    0.02873    0.00247
AFIX  43
H1B   2    0.400409    0.998464    0.187223    11.00000   -1.20000
AFIX   0
C2B   1    0.276537    0.897604    0.217140    11.00000    0.06823    0.05959 =
         0.04373   -0.00753    0.01806   -0.00245
AFIX  43
H2B   2    0.244637    0.843163    0.165796    11.00000   -1.20000
AFIX   0
C1A   1    0.840994    0.811409    0.063497    11.00000    0.06205    0.05128 =
         0.06448   -0.00460    0.03501    0.01077
AFIX  43
H1A   2    0.881045    0.762352    0.034035    11.00000   -1.20000
AFIX   0
C9A   1    0.477131    1.350253   -0.145907    11.00000    0.08054    0.06368 =
         0.06273    0.00781    0.02156    0.00435
AFIX 137
H9A1  2    0.518610    1.308395   -0.179763    11.00000   -1.50000
H9A2  2    0.497222    1.444770   -0.137517    11.00000   -1.50000
H9A3  2    0.393621    1.340838   -0.178684    11.00000   -1.50000
HKLF 4
END
;
data_New_Global_Publ_Block
_journal_date_recd_electronic     2014-12-28
_journal_date_accepted     2015-01-15
_journal_name_full     'Acta Crystallographica, Section E'
_journal_year     2015
_journal_volume     71
_journal_issue      2
_journal_page_first     o123
_journal_page_last     o124
_journal_paper_category     HO
_journal_paper_doi     10.1107/S2056989015000833
_journal_coeditor_code     SU5054
_publ_contact_author_name     'Kant Rajni'
_publ_contact_author_address
;
Post-Graduate Department of Physics & Electronics,
University of Jammu,
Jammu Tawi 180 006,
India
;
_publ_contact_author_email     'rkant.ju@gmail.com'
_publ_contact_author_fax     '+911912432051'
_publ_contact_author_phone     '+919419194375'
_publ_section_title
;
Crystal structure of
2-methyl-4-[(thiophen-2-yl)methylidene]-1,3-oxazol-5(4<i>H</i>)-one
;
loop_
    _publ_author_name
    _publ_author_footnote
    _publ_author_address
    'Sharma, Preetika' .
;
Post-Graduate Department of Physics & Electronics,
University of Jammu, Jammu Tawi 180 006, India
;
    'Subbulakshmi, K. N.' .
;
Department of Chemistry, Mangalore University,
Mangalagangotri 574 199, D. K., Mangalore, India
;
    'Narayana, B.' .
;
Department of Chemistry, Mangalore University,
Mangalagangotri 574 199, D. K., Mangalore, India
;
    'Byrappa, K.' .
;University of Mangalore, Mansagangotri, Mangalore, India
;
    'Kant, Rajni' .
;
Post-Graduate Department of Physics & Electronics,
University of Jammu, Jammu Tawi 180 006, India
;
