# Supplementary material for: Crystal structure of 2-methyl-4-[(thio­phen-2-yl)methyl­idene]-1,3-oxazol-5(4H)-one
Source: Acta Crystallogr E Crystallogr Commun. 2015 Jan 21;71(Pt 2):o123–4. doi: 10.1107/S2056989015000833 (PMC4384586; doi:10.1107/S2056989015000833)
Supplement: Supplementary file 2 [file e-71-0o123-Isup2.hkl]

#
# h,k,l, Fc-squared, Fo-squared, sigma(Fo-squared) and status flag
#
data_I
_shelx_title ' RKBN80 in P2(1)/n'
_shelx_refln_list_code          4
_shelx_F_calc_maximum      196.00
_exptl_crystal_F_000       800.00
_reflns_d_resolution_high  0.8107
 
loop_
 _symmetry_equiv_pos_as_xyz
 'x, y, z'
 '-x+1/2, y+1/2, -z+1/2'
 '-x, -y, -z'
 'x-1/2, -y-1/2, z-1/2'
 
_cell_length_a    12.2264
_cell_length_b     9.8581
_cell_length_c    15.8735
_cell_angle_alpha  90.000
_cell_angle_beta  112.129
_cell_angle_gamma  90.000
 
_shelx_F_squared_multiplier     1.000
 
loop_
 _refln_index_h
 _refln_index_k
 _refln_index_l
 _refln_F_squared_calc
 _refln_F_squared_meas
 _refln_F_squared_sigma
 _refln_observed_status
   4   0   0     4961.97     4605.80    481.55 o
   6   0   0     3285.61     3186.27     35.21 o
   8   0   0      865.90      857.63     20.58 o
  10   0   0        2.85       11.58     38.11 o
  12   0   0      170.53      170.63     24.24 o
   2   1   0      835.93      840.03     10.13 o
   3   1   0    14948.51    14400.08     48.57 o
   4   1   0     2287.67     2319.80     28.91 o
   5   1   0     1444.16     1281.29     29.21 o
   6   1   0      284.21      311.76     16.04 o
   7   1   0      854.21      856.96     27.07 o
   8   1   0        1.13        0.12      4.15 o
   9   1   0      223.56      223.37     10.05 o
  10   1   0       13.27       23.31      8.23 o
  11   1   0       80.02       77.80     10.83 o
  12   1   0       48.94       49.80      7.92 o
  13   1   0       15.56       17.70      5.70 o
   0   2   0        1.03        2.65      1.32 o
   1   2   0     7829.94     7249.80     44.28 o
   2   2   0    38415.61    36188.97    160.08 o
   3   2   0      998.20     1058.26     17.56 o
   4   2   0      851.95      893.74     15.22 o
   5   2   0       77.45       89.15      5.45 o
   6   2   0     1827.80     1700.91     29.25 o
   7   2   0      655.76      590.77     21.73 o
   8   2   0      272.93      280.77     16.24 o
   9   2   0       15.93       13.76     12.84 o
  10   2   0        1.94        9.08      5.09 o
  11   2   0        3.93        4.35      4.01 o
  12   2   0        3.10       -2.14      4.86 o
  13   2   0       98.45      108.60     15.63 o
   1   3   0     4417.86     4365.35     36.70 o
   2   3   0      238.43      197.57      6.85 o
   3   3   0        0.37        3.36      1.21 o
   4   3   0      489.66      684.47     19.82 o
   5   3   0     3636.24     3741.89     34.83 o
   6   3   0      100.93      101.73      6.23 o
   7   3   0      155.57      158.33     10.96 o
   8   3   0      221.95      214.33     13.51 o
   9   3   0      102.01      100.53      9.63 o
  10   3   0       79.73       88.12     10.31 o
  11   3   0      237.81      214.51     16.76 o
  12   3   0       42.03       39.51     10.29 o
  13   3   0        6.76        0.30      9.05 o
   0   4   0      155.75      148.84     10.05 o
   1   4   0     2767.41     2725.54     32.90 o
   2   4   0      222.07      234.15      8.46 o
   3   4   0       55.89       70.46      4.77 o
   4   4   0       23.85       25.65      6.84 o
   5   4   0     5517.52     5660.15     50.83 o
   6   4   0       56.91       59.95      6.10 o
   7   4   0      507.59      487.46     18.52 o
   8   4   0       71.16       51.02     17.79 o
   9   4   0       10.79        6.55     14.93 o
  10   4   0       18.27        6.22     12.02 o
  11   4   0       20.47       10.58      6.64 o
  12   4   0       11.75        1.91      7.04 o
  13   4   0      115.82      161.59     25.94 o
   1   5   0      262.08      235.33      8.79 o
   2   5   0      812.68      905.38     15.90 o
   3   5   0       17.42       17.75      2.65 o
   4   5   0      629.17      637.89     24.34 o
   5   5   0       87.02       96.68     14.53 o
   6   5   0       19.96       18.99      3.41 o
   7   5   0      680.82      670.87     25.56 o
   8   5   0      852.40      681.74    123.27 o
   9   5   0       79.13       46.78     11.68 o
  10   5   0        6.72        1.19      6.53 o
  11   5   0       18.98       16.13      7.98 o
  12   5   0        1.79       -3.76      8.39 o
   0   6   0      828.72      788.32     28.44 o
   1   6   0     1583.48     1591.35     32.37 o
   2   6   0      216.60      225.82     10.39 o
   3   6   0      290.73      312.81     11.48 o
   4   6   0       26.55       26.39      3.32 o
   5   6   0      556.65      529.62     33.69 o
   6   6   0      116.61      131.80     18.67 o
   7   6   0      971.02      946.49     50.42 o
   8   6   0      438.93      396.26     34.20 o
   9   6   0       36.91       39.31     12.58 o
  10   6   0        0.11       -6.18      8.83 o
  11   6   0       43.76       46.16     13.50 o
  12   6   0       64.90       88.86     19.43 o
   1   7   0      212.74      197.64     12.26 o
   2   7   0      320.19      344.18     11.78 o
   3   7   0        4.80        4.75      1.84 o
   4   7   0        4.15       10.35      7.45 o
   5   7   0      857.79      787.34     43.07 o
   6   7   0      184.49      195.88     22.66 o
   7   7   0       45.93       45.29     12.43 o
   8   7   0       23.10       15.63      8.87 o
   9   7   0       32.62       23.72      9.97 o
  10   7   0       56.92       49.49     15.43 o
  11   7   0        1.76        5.82      6.57 o
   0   8   0      385.20      372.41     28.30 o
   1   8   0       32.43       27.37      4.94 o
   2   8   0        6.41        3.47      3.41 o
   3   8   0     1095.20     1071.14     47.00 o
   4   8   0      115.12      121.09     17.69 o
   5   8   0      169.02      178.72     21.88 o
   6   8   0      707.83      773.18     46.63 o
   7   8   0       23.81       35.07     12.04 o
   8   8   0       68.01       82.59     16.68 o
   9   8   0       32.93       34.25     13.05 o
  10   8   0       30.80       23.53     12.10 o
   1   9   0       87.99       93.07      9.74 o
   2   9   0       20.75       24.23      5.40 o
   3   9   0      135.80      113.65     11.27 o
   4   9   0       42.13       43.32      7.77 o
   5   9   0       34.37       42.71     12.56 o
   6   9   0       17.97       28.64     11.72 o
   7   9   0        1.02        0.83      8.90 o
   8   9   0       57.13       65.52     16.77 o
   9   9   0        6.55       10.04      8.21 o
   0  10   0        1.74       -0.33      6.40 o
   1  10   0        0.76        5.44      4.35 o
   2  10   0       16.12        8.22      3.40 o
   3  10   0        1.37       -0.23      2.78 o
   4  10   0      121.32       91.87     29.01 o
   5  10   0        5.13        0.64      3.15 o
   6  10   0       70.67       94.06     19.01 o
   7  10   0       54.22       67.78     17.09 o
   1  11   0       98.30      102.39     13.23 o
   2  11   0        6.45       10.29     11.36 o
   3  11   0        7.54        8.30      8.72 o
   4  11   0       24.58       20.22     10.15 o
   5  11   0       14.45       20.72      9.69 o
   0  12   0        0.09       -8.64      8.73 o
   1  12   0       34.63       35.32      9.07 o
   2  12   0       23.86       15.63      6.12 o
 -13   0   1        5.11        4.67      6.29 o
 -11   0   1      247.95      258.88     29.82 o
  -9   0   1      374.25      399.73     22.17 o
  -7   0   1      409.99      388.06     10.77 o
  -5   0   1        1.93        2.59      1.12 o
  -3   0   1     9658.47     9719.19     90.82 o
   3   0   1    18719.78    15003.48    884.95 o
   5   0   1     2305.83     2162.78     54.78 o
   7   0   1       36.12       30.08      4.24 o
   9   0   1        2.43       -0.41      2.38 o
  11   0   1        8.24        3.91      6.33 o
  13   0   1      122.85      110.31     21.03 o
 -14   1   1        0.28        2.31      5.52 o
 -13   1   1       20.63       10.42      4.50 o
 -12   1   1        0.16        2.82      4.41 o
 -11   1   1       25.35       37.02      6.68 o
 -10   1   1      356.51      353.41     21.48 o
  -9   1   1     1116.68     1134.90     26.95 o
  -8   1   1     1800.28     1810.59     33.44 o
  -7   1   1      567.05      592.72     22.19 o
  -6   1   1      257.33      281.62     14.08 o
  -5   1   1       57.95       68.60      6.66 o
  -4   1   1       77.92       77.67      4.24 o
  -3   1   1     7941.01     7920.60     35.79 o
  -2   1   1     6782.57     6183.98     36.64 o
   2   1   1      406.52      390.03      6.07 o
   3   1   1     1835.05     1919.41     27.11 o
   4   1   1      343.18      272.80      9.22 o
   5   1   1       54.59       44.48      4.22 o
   6   1   1      677.90      707.62     18.66 o
   7   1   1      255.07      250.03     11.03 o
   8   1   1        0.09       -3.92      5.00 o
   9   1   1      589.25      624.65     18.62 o
  10   1   1      363.20      384.05     23.18 o
  11   1   1        0.24        0.98      9.93 o
  12   1   1       89.38       80.52     11.85 o
  13   1   1       24.51       21.19      6.89 o
 -14   2   1       45.44       38.63      7.21 o
 -13   2   1        0.01       -8.58      6.36 o
 -12   2   1        0.92        1.68      3.96 o
 -11   2   1      199.29      200.81     16.52 o
 -10   2   1      295.33      279.37     18.27 o
  -9   2   1        8.62       -2.12      4.42 o
  -8   2   1       65.47       56.72      7.23 o
  -7   2   1      372.69      315.92     15.27 o
  -6   2   1      113.51       89.54      8.29 o
  -5   2   1      137.66      175.07      7.16 o
  -4   2   1     6426.80     6379.44    142.10 o
  -3   2   1    12499.76    12127.16     69.44 o
  -2   2   1      159.21      154.49      4.30 o
  -1   2   1     8202.71     7688.12     40.59 o
   0   2   1      860.26     1073.89     16.27 o
   1   2   1      271.86      287.89      9.88 o
   3   2   1       63.71       70.32      3.39 o
   4   2   1      188.20      201.40      7.68 o
   5   2   1     2597.26     2639.04     30.35 o
   6   2   1      159.70      177.69     11.64 o
   7   2   1      116.77      118.54     10.69 o
   8   2   1        0.10        6.01     10.87 o
   9   2   1      386.23      411.41     21.55 o
  10   2   1        4.99        0.81      4.32 o
  11   2   1       68.37       72.29     10.54 o
  12   2   1       14.92       25.13     15.24 o
  13   2   1        0.01        0.66      6.47 o
 -13   3   1        1.95        7.88     10.69 o
 -12   3   1       30.46       27.86      6.82 o
 -11   3   1        2.28      -17.33     14.95 o
 -10   3   1       29.84       26.34      4.18 o
  -9   3   1      525.14      504.90     22.44 o
  -8   3   1      359.47      342.93     13.51 o
  -7   3   1      980.84      982.45     24.57 o
  -6   3   1      144.86      146.13      7.41 o
  -5   3   1       15.50       26.04      4.26 o
  -4   3   1      263.38      328.63      9.22 o
  -3   3   1     1958.52     1854.33     17.60 o
  -2   3   1        0.52        2.58      1.34 o
  -1   3   1      323.34      304.56      8.50 o
   0   3   1      387.83      381.35      8.09 o
   1   3   1       90.29       75.17      5.63 o
   2   3   1     2515.34     2391.09    139.82 o
   3   3   1       10.75       30.06      2.64 o
   4   3   1     1407.02     1497.80     21.58 o
   5   3   1     9257.75     9461.30    163.79 o
   6   3   1       30.16       31.41      4.53 o
   7   3   1        6.90       10.73      5.75 o
   8   3   1      109.25      108.15     23.21 o
   9   3   1        1.99        1.19      3.64 o
  10   3   1       73.42       81.16     10.19 o
  11   3   1       48.30       44.93     18.13 o
  12   3   1       28.06       16.91      8.83 o
  13   3   1        0.01       -2.46      5.10 o
 -13   4   1       11.84       18.41     10.79 o
 -12   4   1        1.85       -3.95      7.19 o
 -11   4   1        9.53        6.14      4.06 o
 -10   4   1       27.52       27.85      5.66 o
  -9   4   1       38.94       26.69     12.39 o
  -8   4   1        1.21       -4.35      5.98 o
  -7   4   1       15.32       17.48      5.01 o
  -6   4   1      281.35      315.03     13.82 o
  -5   4   1      692.12      779.02     19.92 o
  -4   4   1      728.89      659.76     13.14 o
  -3   4   1      180.66      188.00      8.63 o
  -2   4   1     4679.19     5063.84     33.67 o
  -1   4   1        0.27       -1.67      1.32 o
   0   4   1      525.38      443.75     15.04 o
   1   4   1       57.70       96.65      6.97 o
   2   4   1       29.09       18.77      2.39 o
   3   4   1       19.68       21.71      6.78 o
   4   4   1     4966.85     5010.15    206.13 o
   5   4   1      166.84      150.90     22.06 o
   6   4   1      198.45      216.47     10.90 o
   7   4   1     1075.23     1033.22     40.92 o
   8   4   1        8.58        7.49     17.27 o
   9   4   1        0.39       -0.38     11.10 o
  10   4   1       97.05       82.86     16.92 o
  11   4   1       96.64      109.45     21.33 o
  12   4   1       48.90       64.43     16.61 o
 -13   5   1       11.63        9.67      8.34 o
 -12   5   1      129.76      151.27     24.50 o
 -11   5   1        9.57        3.00      6.42 o
 -10   5   1        0.75       -5.74      7.93 o
  -9   5   1        2.57       -2.18      8.82 o
  -8   5   1      545.08      562.32     33.63 o
  -7   5   1       88.02       96.88      8.42 o
  -6   5   1        2.67        1.96      6.27 o
  -5   5   1        1.58        8.64      3.09 o
  -4   5   1      176.05      176.24      9.09 o
  -3   5   1      854.80      876.77     19.77 o
  -2   5   1      252.26      342.17      9.77 o
  -1   5   1     1472.32     1420.77     27.87 o
   0   5   1      166.37      142.49      7.68 o
   1   5   1      172.46      163.26      9.79 o
   2   5   1      293.61      267.47     14.08 o
   3   5   1     2542.52     2491.16     63.44 o
   4   5   1     2429.22     2455.91     65.86 o
   5   5   1      286.06      339.60     27.13 o
   6   5   1       20.88       23.45      3.41 o
   7   5   1      388.60      388.27     15.17 o
   8   5   1       29.31       25.56      8.90 o
   9   5   1        2.52       -9.18     10.75 o
  10   5   1       20.96        5.94      7.49 o
  11   5   1      243.38      227.34     29.71 o
  12   5   1        0.01        0.86      8.08 o
 -12   6   1       21.54       28.84     11.00 o
 -11   6   1       36.22       24.34      9.01 o
 -10   6   1       74.17       89.01     18.23 o
  -9   6   1      192.38      198.69     25.34 o
  -8   6   1        0.62       -1.99      6.90 o
  -7   6   1      344.92      344.86     29.36 o
  -6   6   1       71.37       60.84     12.56 o
  -5   6   1      140.47      138.43      8.83 o
  -4   6   1      169.90      187.05      9.89 o
  -3   6   1      378.88      370.57     11.22 o
  -2   6   1      663.37      696.87     13.61 o
  -1   6   1      595.20      535.60     19.07 o
   0   6   1       81.14       63.70      6.97 o
   1   6   1      725.49      732.00     21.45 o
   2   6   1       30.71       29.06      3.33 o
   3   6   1       23.94       16.61      2.03 o
   4   6   1      189.34      198.63     20.79 o
   5   6   1     1218.75     1216.34     51.36 o
   6   6   1      627.24      684.73     40.87 o
   7   6   1        1.07       10.71      8.32 o
   8   6   1       94.40       86.91     16.93 o
   9   6   1       26.59       21.62     10.77 o
  10   6   1        5.40        2.45      7.99 o
  11   6   1        9.62        0.18      8.69 o
 -11   7   1        0.13       -4.22      6.95 o
 -10   7   1       13.20       13.43      9.16 o
  -9   7   1       12.14       17.09     10.25 o
  -8   7   1       65.28       89.59     16.86 o
  -7   7   1       46.43       35.01     10.97 o
  -6   7   1       80.30       74.93     13.40 o
  -5   7   1       48.02       35.46     10.13 o
  -4   7   1       10.15       10.84      6.49 o
  -3   7   1      242.95      265.99     10.82 o
  -2   7   1     1186.73     1218.93     23.31 o
  -1   7   1      320.01      339.59     16.16 o
   0   7   1        9.62        3.00      4.91 o
   1   7   1      322.65      332.62     15.74 o
   2   7   1      673.56      674.01     15.22 o
   3   7   1      212.23      225.12     22.01 o
   4   7   1      649.82      676.91     39.53 o
   5   7   1       11.61       14.55      8.50 o
   6   7   1        5.63       18.66      9.44 o
   7   7   1       13.84        3.46      7.25 o
   8   7   1       15.23       17.46      9.49 o
   9   7   1      191.37      174.27     25.69 o
  10   7   1      358.59      481.37     43.61 o
  11   7   1        4.60       12.94     10.38 o
 -10   8   1       23.01       39.57     14.05 o
  -9   8   1       63.51       70.70     16.20 o
  -8   8   1        4.32        0.05      5.88 o
  -7   8   1       20.14       20.97      9.79 o
  -6   8   1       48.19       45.82     12.60 o
  -5   8   1       62.90       72.66     13.88 o
  -4   8   1       47.35       50.68      8.27 o
  -3   8   1      418.29      429.98     20.89 o
  -2   8   1       73.37       68.05      8.14 o
  -1   8   1      111.49      127.50     10.95 o
   0   8   1       40.57       45.00      7.52 o
   1   8   1        3.07       -6.11      4.07 o
   2   8   1       40.81       49.97      7.40 o
   3   8   1       44.39       47.53      8.14 o
   4   8   1      280.61      270.37     26.77 o
   5   8   1      111.16      128.45     19.51 o
   6   8   1      110.51      112.34     19.98 o
   7   8   1       98.82      120.44     20.73 o
   8   8   1       11.05        6.02      6.50 o
   9   8   1      108.02      111.96     21.05 o
  10   8   1        0.69        5.34      9.50 o
  -9   9   1       23.26       19.16      8.51 o
  -8   9   1       58.23       82.84     17.45 o
  -7   9   1        7.36       -0.95      7.23 o
  -6   9   1        4.19       -3.52      8.07 o
  -5   9   1       81.60       79.79     10.79 o
  -4   9   1       19.66       17.86      5.32 o
  -3   9   1      218.16      208.50     15.58 o
  -2   9   1      306.22      305.31     18.11 o
  -1   9   1       34.66       17.85      7.42 o
   0   9   1      622.33      624.15     27.97 o
   1   9   1      274.42      245.66     36.64 o
   2   9   1      212.24      171.65     30.90 o
   3   9   1        2.76        0.53      2.81 o
   4   9   1      289.98      343.77     20.58 o
   5   9   1        0.26        0.07      5.37 o
   6   9   1       34.04       31.16     10.08 o
   7   9   1        3.94      -10.47      9.80 o
   8   9   1       31.98       38.39     13.05 o
   9   9   1        1.85      -10.25     10.13 o
  -8  10   1        5.07       19.74     11.58 o
  -7  10   1        3.74       13.11      8.57 o
  -6  10   1        8.16        4.17      4.41 o
  -5  10   1      117.64      103.08     18.76 o
  -4  10   1      291.72      270.55     82.94 o
  -3  10   1      177.27      174.75     14.88 o
  -2  10   1       96.40       90.17     10.44 o
  -1  10   1      337.63      330.90     21.84 o
   0  10   1      293.96      308.56     21.03 o
   1  10   1        0.05       -5.74      5.46 o
   2  10   1       11.11       14.69      7.00 o
   3  10   1        0.57       -3.61      7.23 o
   4  10   1        4.53       -0.77      6.63 o
   5  10   1        1.85       -2.54      7.62 o
   6  10   1       13.42       25.08     10.23 o
   7  10   1        3.95        5.57      7.43 o
  -6  11   1       29.70       42.17     13.01 o
  -5  11   1        0.69       -5.02      5.93 o
  -4  11   1       16.02       24.50     10.22 o
  -3  11   1       79.58      102.27     18.23 o
  -2  11   1       20.55       13.14      9.62 o
  -1  11   1      103.82      113.53     13.97 o
   0  11   1       34.40       37.33      7.62 o
   1  11   1       17.50       12.86      6.65 o
   2  11   1      214.03      247.00     20.38 o
   3  11   1        5.79        5.19      6.50 o
   4  11   1       28.86       32.76     12.88 o
   5  11   1       54.24       65.92     16.82 o
  -2  12   1        0.84       -4.66      4.14 o
  -1  12   1        4.95        4.69      4.85 o
   0  12   1       75.34       77.76     12.22 o
   1  12   1      107.75      105.72     14.40 o
 -14   0   2        8.18        4.13      7.24 o
 -12   0   2      407.57      428.94     35.83 o
 -10   0   2      470.31      476.63     34.00 o
  -8   0   2     1548.73     1560.62     39.04 o
  -6   0   2      166.90      124.97      9.93 o
  -4   0   2     5452.47     4750.56     45.91 o
   2   0   2      837.09     1084.65     19.61 o
   4   0   2      965.80      855.11     31.31 o
   6   0   2      140.64      124.84      8.58 o
   8   0   2      254.80      266.48     14.35 o
  10   0   2      200.03      227.09     27.37 o
  12   0   2       64.35       63.69     16.30 o
 -14   1   2       30.35       17.66      8.36 o
 -13   1   2       23.85       26.43      7.41 o
 -12   1   2      101.43      105.55     10.99 o
 -11   1   2        5.22        4.64      4.47 o
 -10   1   2        0.22       -5.45      4.34 o
  -9   1   2      295.76      293.27     16.87 o
  -8   1   2       47.02       51.41      7.92 o
  -7   1   2     1005.26     1033.40     28.85 o
  -6   1   2      555.72      530.97     18.78 o
  -5   1   2      463.78      429.48      8.74 o
  -4   1   2       13.85        9.11      2.45 o
  -3   1   2       30.17       56.13      4.13 o
  -2   1   2     2455.60     2462.96     19.50 o
   1   1   2     7390.71     6984.20     25.75 o
   2   1   2     1517.89     1531.17     17.10 o
   3   1   2      271.22      227.07      7.18 o
   4   1   2      513.73      504.50     13.36 o
   5   1   2      496.22      485.67     18.27 o
   6   1   2      268.13      314.24     12.37 o
   7   1   2       30.06       18.42      5.75 o
   8   1   2       47.33       51.67      6.11 o
   9   1   2       56.24       52.82      6.16 o
  10   1   2       13.38        8.08     10.26 o
  11   1   2       19.59       26.82     12.49 o
  12   1   2        2.25        3.51      9.73 o
  13   1   2       34.39       29.34      9.20 o
 -14   2   2       13.96       11.73      5.52 o
 -13   2   2       28.17       11.17      7.29 o
 -12   2   2        0.17        6.77      6.61 o
 -11   2   2      212.13      211.29     14.16 o
 -10   2   2       22.95       12.71      4.75 o
  -9   2   2       96.95       79.00      8.82 o
  -8   2   2       98.85       83.82      8.58 o
  -7   2   2      132.88      100.27      5.95 o
  -6   2   2       33.10       33.83      3.13 o
  -5   2   2      244.86      205.13     11.45 o
  -4   2   2     2628.19     2626.89     42.52 o
  -3   2   2    15657.07    15543.88     59.30 o
  -2   2   2      196.74      232.95      6.49 o
  -1   2   2     4092.60     4367.16     35.27 o
   0   2   2     3369.87     3514.53     19.80 o
   1   2   2     3622.19     3549.34     30.02 o
   2   2   2    33410.33    31594.16    111.01 o
   3   2   2     2104.31     2194.52     26.88 o
   4   2   2     1201.29     1349.37     27.62 o
   5   2   2      186.04      169.87     17.32 o
   6   2   2      128.75      140.13     16.21 o
   7   2   2      380.29      376.09     29.57 o
   8   2   2      384.61      389.74     31.33 o
   9   2   2      579.84      620.55     26.90 o
  10   2   2      300.30      328.05     20.92 o
  11   2   2       47.19       31.31      7.71 o
  12   2   2        5.96        1.98      4.25 o
  13   2   2        6.59       -0.65      7.37 o
 -14   3   2        5.36        8.91      6.65 o
 -13   3   2       60.76       53.12     10.39 o
 -12   3   2        1.84        7.05      5.27 o
 -11   3   2        1.85       -0.75      3.64 o
 -10   3   2      103.07      108.11     11.12 o
  -9   3   2      120.20      110.75     10.83 o
  -8   3   2       80.63       72.97      7.45 o
  -7   3   2      151.40      141.12      7.69 o
  -6   3   2     1873.63     1963.61     35.38 o
  -5   3   2     1702.13     1789.68     30.69 o
  -4   3   2     1645.69     1751.30     19.85 o
  -3   3   2      588.99      551.13     10.08 o
  -2   3   2     2325.71     2221.97     32.03 o
  -1   3   2        0.02        2.48      1.46 o
   0   3   2     1387.11     1302.22     22.25 o
   1   3   2     2617.60     2791.68     73.13 o
   2   3   2     1848.34     1908.39    120.53 o
   3   3   2      591.88      542.27     18.97 o
   4   3   2     1472.53     1508.10     23.36 o
   5   3   2      385.52      424.69     14.77 o
   6   3   2      201.44      209.01     11.95 o
   7   3   2      103.30      105.69      9.42 o
   8   3   2      172.18      164.74     12.70 o
   9   3   2       65.98       63.61      9.07 o
  10   3   2      319.42      277.39     61.00 o
  11   3   2      201.95      199.52     27.68 o
  12   3   2        1.73        5.72      8.84 o
 -13   4   2       21.71       22.69      7.89 o
 -12   4   2        7.80       -7.74      9.13 o
 -11   4   2      334.21      298.91     44.30 o
 -10   4   2       14.62       13.83      4.64 o
  -9   4   2       28.68       24.53      4.73 o
  -8   4   2       78.43       74.85      8.14 o
  -7   4   2        2.54        1.43      2.98 o
  -6   4   2        7.10       13.55      3.34 o
  -5   4   2     3442.58     3387.38     54.65 o
  -4   4   2      475.54      467.04     11.77 o
  -3   4   2      532.79      538.69     12.90 o
  -2   4   2     2676.11     2739.53     37.10 o
  -1   4   2      242.58      314.29     11.62 o
   0   4   2      381.01      403.65     12.09 o
   1   4   2     6545.69     6778.82    157.93 o
   2   4   2       47.78       27.60      5.39 o
   3   4   2     2995.88     2895.12     67.33 o
   4   4   2     6851.43     6939.82    109.24 o
   5   4   2      241.86      262.88      9.88 o
   6   4   2      881.69      843.77     21.12 o
   7   4   2      325.23      337.01     15.28 o
   8   4   2      632.71      554.23     21.55 o
   9   4   2      720.91      594.80     90.97 o
  10   4   2       33.47       21.75      8.09 o
  11   4   2       18.27       21.43     10.15 o
  12   4   2       17.07        9.20      7.48 o
 -13   5   2        3.95       -0.69     18.51 o
 -12   5   2      134.24      128.68     22.51 o
 -11   5   2       67.97       71.57     15.41 o
 -10   5   2      134.54      102.54     13.21 o
  -9   5   2      102.57       94.30      9.64 o
  -8   5   2       56.66       54.00      8.46 o
  -7   5   2      148.64      120.92      9.57 o
  -6   5   2      139.96      155.32      8.03 o
  -5   5   2      327.63      355.74     29.95 o
  -4   5   2       56.32       47.91      6.01 o
  -3   5   2      254.19      216.41      7.87 o
  -2   5   2       27.51       38.90      3.81 o
  -1   5   2      254.79      263.91     12.32 o
   0   5   2      164.48      173.37      8.61 o
   1   5   2       75.33      149.54     15.07 o
   2   5   2       75.10       78.81     11.00 o
   3   5   2      967.08     1016.74     42.18 o
   4   5   2      368.35      386.25     27.92 o
   5   5   2      768.78      819.66     42.93 o
   6   5   2      251.77      229.04     16.93 o
   7   5   2     1757.70     1747.72     29.67 o
   8   5   2       69.83       62.80     14.95 o
   9   5   2        3.20       -2.69      7.27 o
  10   5   2        9.34       -0.57      9.14 o
  11   5   2        7.89       23.55     11.13 o
  12   5   2        0.08        6.64     10.50 o
 -12   6   2       10.84       13.66      8.58 o
 -11   6   2       23.85       14.56      7.58 o
 -10   6   2       98.16       95.86     17.93 o
  -9   6   2       49.16       40.99     11.11 o
  -8   6   2       84.80       54.57     10.15 o
  -7   6   2       97.44       91.21     14.89 o
  -6   6   2       77.55       68.95     12.23 o
  -5   6   2       76.23       76.94      7.12 o
  -4   6   2      350.76      339.13     11.01 o
  -3   6   2      697.57      650.31     14.71 o
  -2   6   2      216.25      221.82     12.85 o
  -1   6   2      145.76      142.27      9.88 o
   0   6   2      257.91      283.62     12.30 o
   1   6   2      296.16      268.31     12.84 o
   2   6   2      394.62      358.33     26.25 o
   3   6   2       57.40       47.45     10.11 o
   4   6   2       25.24       27.48      8.97 o
   5   6   2      420.69      475.81     34.15 o
   6   6   2     1250.27     1255.86     57.18 o
   7   6   2      471.57      465.95     37.30 o
   8   6   2      155.80      200.99     26.19 o
   9   6   2      104.47      123.80     22.24 o
  10   6   2       11.15       12.04      9.93 o
  11   6   2        0.99       -2.38      8.92 o
 -11   7   2       36.61       27.39      9.41 o
 -10   7   2      100.84       97.67     19.62 o
  -9   7   2        1.34       -2.49      6.84 o
  -8   7   2        0.00       -8.33      8.17 o
  -7   7   2       73.75       67.29     13.66 o
  -6   7   2       10.27       18.25      9.02 o
  -5   7   2        0.83        5.70      4.67 o
  -4   7   2        1.15        3.80      4.43 o
  -3   7   2      743.54      771.73     18.50 o
  -2   7   2      208.68      184.35     12.75 o
  -1   7   2        4.46        1.62      3.27 o
   0   7   2      536.61      546.74     18.67 o
   1   7   2       99.20       92.77      8.26 o
   2   7   2        1.18        2.51      2.47 o
   3   7   2      533.17      497.14     33.96 o
   4   7   2      164.48      163.35     20.77 o
   5   7   2        3.19        8.60      6.69 o
   6   7   2       10.00       14.69     10.87 o
   7   7   2        1.82        4.41      8.02 o
   8   7   2        2.71       10.42      7.98 o
   9   7   2      138.13      128.12     23.10 o
  10   7   2       19.75       12.38     10.28 o
 -11   8   2       20.49       39.79     13.72 o
 -10   8   2      129.06      163.65     24.53 o
  -9   8   2        2.30        8.34      7.53 o
  -8   8   2        0.82        1.69      5.72 o
  -7   8   2      141.86      164.45     22.46 o
  -6   8   2      423.34      406.33     32.71 o
  -5   8   2       80.45       87.51     14.54 o
  -4   8   2      376.58      396.40     23.44 o
  -3   8   2       52.54       52.59      7.48 o
  -2   8   2       17.31       11.40      6.28 o
  -1   8   2       15.23       13.91      4.35 o
   0   8   2      454.40      462.71     22.31 o
   1   8   2       96.17       86.69      8.40 o
   2   8   2      735.28      780.15     26.34 o
   3   8   2      244.90      249.43     25.33 o
   4   8   2       63.45       54.03     13.63 o
   5   8   2       26.89       16.92      8.51 o
   6   8   2       71.45       60.94     14.50 o
   7   8   2        5.33        2.14      7.30 o
   8   8   2      101.50      112.57     20.40 o
   9   8   2        0.02      -10.07      9.61 o
  -9   9   2        0.16        3.88      6.40 o
  -8   9   2       18.74       10.87      7.00 o
  -7   9   2       36.00       40.16     12.50 o
  -6   9   2        2.72        3.41      5.77 o
  -5   9   2       53.21       41.34      8.11 o
  -4   9   2       60.36       55.74      8.51 o
  -3   9   2      285.16      307.02     18.62 o
  -2   9   2      290.16      305.03     18.38 o
  -1   9   2        2.65       -4.52      4.56 o
   0   9   2      120.18      133.74     13.13 o
   1   9   2       18.84       16.53      6.19 o
   2   9   2       10.25        5.87      3.46 o
   3   9   2       22.38       21.97      5.15 o
   4   9   2       43.50       49.43     13.47 o
   5   9   2       12.74       10.54      7.98 o
   6   9   2        0.51        4.53      7.34 o
   7   9   2       72.63       60.32     15.92 o
   8   9   2        0.01       -7.53     10.91 o
  -8  10   2       82.92       75.71     17.96 o
  -7  10   2        4.89        5.33      5.77 o
  -6  10   2       77.27       66.16     24.07 o
  -5  10   2       18.61       16.76      5.33 o
  -4  10   2      206.05      163.10     43.97 o
  -3  10   2       21.49       18.18     12.33 o
  -2  10   2        3.30        0.47      3.54 o
  -1  10   2       28.65       47.74      9.14 o
   0  10   2       51.66       47.57      8.80 o
   1  10   2        1.03       -0.90      6.87 o
   2  10   2      230.38      237.66     27.86 o
   3  10   2      300.04      359.11     34.38 o
   4  10   2       86.51       74.76     16.77 o
   5  10   2       37.45       18.69      9.64 o
   6  10   2       23.45       11.36      8.32 o
   7  10   2        8.76       20.41     11.57 o
  -6  11   2       25.63       26.80     10.93 o
  -5  11   2        9.41       -3.75      6.64 o
  -4  11   2        2.65       -1.08      6.11 o
  -3  11   2       13.51       15.23     10.63 o
  -2  11   2       92.27      117.44     13.92 o
  -1  11   2       21.86       30.03     11.93 o
   0  11   2        0.03       -5.87      5.07 o
   1  11   2        2.35        0.25      4.18 o
   2  11   2       37.92       40.96     13.82 o
   3  11   2        0.91       -4.83      6.86 o
   4  11   2        0.13       -2.47      7.37 o
   5  11   2       12.54        1.59      7.01 o
  -2  12   2       70.61       87.98     19.30 o
  -1  12   2       19.63        6.91      6.45 o
   0  12   2        0.76       -3.54      5.33 o
   1  12   2        5.31       -3.90      8.31 o
 -13   0   3       39.05       23.32      9.72 o
 -11   0   3        3.91       -5.99      7.53 o
  -9   0   3      707.49      741.18     39.24 o
  -7   0   3     3223.49     3244.53     71.87 o
  -5   0   3     3508.29     3275.16    124.77 o
  -3   0   3       87.17      143.24      7.94 o
  -1   0   3    37746.85    29981.36    122.27 o
   1   0   3     4873.93     5164.16     37.70 o
   3   0   3       13.17       19.70      3.48 o
   5   0   3     1030.62      944.41     38.68 o
   7   0   3        0.07       -5.83      4.37 o
   9   0   3       15.25       12.54      4.60 o
  11   0   3      383.38      409.77     38.89 o
 -14   1   3      110.24       86.92     23.21 o
 -13   1   3       48.42       49.04      9.75 o
 -12   1   3      316.03      334.82     22.37 o
 -11   1   3       17.27        8.28      4.44 o
 -10   1   3      111.28       95.99      9.28 o
  -9   1   3       26.94       20.70      6.76 o
  -8   1   3      484.46      503.25     18.02 o
  -7   1   3      197.36      199.15     10.69 o
  -6   1   3     5030.19     5086.71     48.33 o
  -5   1   3       51.46       79.21      5.62 o
  -4   1   3      707.21      750.58     15.20 o
  -3   1   3     1410.16     1493.52     12.13 o
  -2   1   3      465.73      371.34      4.59 o
  -1   1   3      619.32      671.33      5.53 o
   0   1   3     3287.92     3214.91     12.91 o
   1   1   3      229.89      180.53      7.22 o
   2   1   3     3452.20     3617.47     50.36 o
   3   1   3       84.92       96.21      5.00 o
   4   1   3      263.62      289.02     10.89 o
   5   1   3       99.70      110.41      7.26 o
   6   1   3     1801.15     1869.54     37.38 o
   7   1   3      998.54      988.34     24.13 o
   8   1   3      155.73      151.44     10.29 o
   9   1   3       16.24       20.12      4.30 o
  10   1   3        6.42        0.34      4.80 o
  11   1   3        0.48        0.04      8.86 o
  12   1   3      129.21      128.15     29.86 o
 -14   2   3       59.32       57.37     10.70 o
 -13   2   3        0.15        1.29      5.47 o
 -12   2   3        6.16       -1.74      3.99 o
 -11   2   3      180.02      164.91     12.42 o
 -10   2   3      311.82      301.21     18.15 o
  -9   2   3      274.82      290.04     14.53 o
  -8   2   3      272.51      258.33     15.03 o
  -7   2   3     1024.34      930.12     56.53 o
  -6   2   3      152.34      157.14     10.11 o
  -5   2   3      230.19      283.95      8.73 o
  -4   2   3       47.69       46.49      3.13 o
  -3   2   3        7.41       13.63      1.59 o
  -2   2   3     3848.27     3407.09     23.44 o
  -1   2   3      161.10      181.19      8.18 o
   0   2   3       33.72       44.64      2.06 o
   1   2   3      193.89      230.04     11.27 o
   2   2   3        9.01       16.56      2.28 o
   3   2   3     1792.42     1878.56     26.07 o
   4   2   3      254.93      311.55     14.52 o
   5   2   3      105.26       83.34      6.92 o
   6   2   3       43.59       50.75     11.53 o
   7   2   3        6.93       -1.55      6.43 o
   8   2   3      240.17      217.76     24.61 o
   9   2   3       91.66       89.24     17.45 o
  10   2   3      190.22      202.90     17.03 o
  11   2   3       81.35       88.17     14.78 o
  12   2   3       25.73       26.79     12.05 o
 -14   3   3       11.39       17.95     12.16 o
 -13   3   3      139.08      197.11     20.03 o
 -12   3   3       14.56       13.09      4.85 o
 -11   3   3      198.47      239.81     14.91 o
 -10   3   3       50.31       55.62      7.44 o
  -9   3   3       16.36       15.80      3.99 o
  -8   3   3       52.58       52.58      4.70 o
  -7   3   3     1504.96     1433.99     32.56 o
  -6   3   3     1256.46     1216.29     27.72 o
  -5   3   3      111.14       94.97      8.64 o
  -4   3   3      649.09      703.96     12.73 o
  -3   3   3      181.10      218.91      6.46 o
  -2   3   3      442.42      472.67      8.10 o
  -1   3   3     2559.17     2268.20     32.77 o
   0   3   3      968.51      957.12     13.79 o
   1   3   3     3061.12     2696.64    173.38 o
   2   3   3      624.96      638.94     32.81 o
   3   3   3      424.63      375.90     21.59 o
   4   3   3      699.85      691.71     34.49 o
   5   3   3     2554.81     2695.25     73.27 o
   6   3   3       19.82       20.51      8.06 o
   7   3   3      566.51      576.32     41.90 o
   8   3   3       66.98       86.05     10.32 o
   9   3   3       38.05       31.55      6.79 o
  10   3   3       28.70       25.74      6.48 o
  11   3   3        0.55        7.50     10.10 o
  12   3   3       25.61       21.20     12.26 o
 -13   4   3        1.91        8.25      6.32 o
 -12   4   3       10.64       10.52      5.01 o
 -11   4   3        4.13        1.39      5.55 o
 -10   4   3      203.13      206.36     15.06 o
  -9   4   3       20.22       17.53      4.56 o
  -8   4   3      636.53      632.15     23.20 o
  -7   4   3      108.37      109.08      9.24 o
  -6   4   3      233.36      221.69     12.09 o
  -5   4   3        1.39        2.93      2.07 o
  -4   4   3      115.71      115.89      6.38 o
  -3   4   3       15.03       16.30      2.38 o
  -2   4   3     3409.45     3359.01     38.08 o
  -1   4   3      811.92      862.56     18.92 o
   0   4   3        1.56        1.92      4.25 o
   1   4   3        1.16       -0.94      4.54 o
   2   4   3      852.34      872.39     36.02 o
   3   4   3     1779.76     1903.92     56.81 o
   4   4   3     3610.06     3542.50     81.35 o
   5   4   3      102.02      100.76      6.29 o
   6   4   3      280.87      291.16     16.30 o
   7   4   3      158.88      135.33      9.95 o
   8   4   3      328.39      266.35     43.44 o
   9   4   3       65.99       88.86     18.26 o
  10   4   3       35.65       21.66      9.62 o
  11   4   3       18.71        6.63      9.35 o
  12   4   3        1.69       -1.59      8.56 o
 -13   5   3       82.84       87.82     14.30 o
 -12   5   3       14.41       34.91     10.10 o
 -11   5   3       92.91       70.81      9.18 o
 -10   5   3       31.51       10.51     10.80 o
  -9   5   3       22.68       17.55      4.47 o
  -8   5   3       83.22       81.49      8.67 o
  -7   5   3      890.07      869.40     26.06 o
  -6   5   3      185.84      173.43     10.85 o
  -5   5   3     1275.57     1260.42     43.31 o
  -4   5   3      305.09      331.76     13.79 o
  -3   5   3        0.00       -0.09      0.98 o
  -2   5   3      248.96      267.37     12.25 o
  -1   5   3     3082.96     3079.91     41.14 o
   0   5   3       29.48       26.09      3.01 o
   1   5   3     2350.46     2254.23    160.93 o
   2   5   3      125.85      117.99     13.37 o
   3   5   3        5.26        2.69      6.72 o
   4   5   3      175.04      193.05     20.32 o
   5   5   3       24.89       32.10     11.71 o
   6   5   3      797.39      694.66     41.39 o
   7   5   3     1789.91     1786.33     72.05 o
   8   5   3       45.46       44.68     12.71 o
   9   5   3        3.31       -7.10      9.16 o
  10   5   3        5.50       -0.85      8.11 o
  11   5   3       44.82       40.98     14.04 o
 -12   6   3        1.41       13.79     45.77 o
 -11   6   3       65.13       60.50     13.86 o
 -10   6   3        4.92       14.51      7.61 o
  -9   6   3      214.02      183.30     48.26 o
  -8   6   3       27.69       24.56      5.21 o
  -7   6   3       19.35       18.19      7.21 o
  -6   6   3       22.26       11.47      5.73 o
  -5   6   3       29.43       25.89      7.58 o
  -4   6   3       98.70      110.90      7.47 o
  -3   6   3      462.34      439.29     11.98 o
  -2   6   3      491.12      542.44     19.63 o
  -1   6   3      635.27      629.95     20.38 o
   0   6   3      973.88      997.13     21.57 o
   1   6   3      339.30      385.77     11.10 o
   2   6   3        8.11        4.62      5.00 o
   3   6   3       92.24      105.27     15.38 o
   4   6   3      236.06      223.34     23.94 o
   5   6   3      581.85      615.69     39.56 o
   6   6   3      806.64      753.22     46.27 o
   7   6   3       30.61       25.80     11.12 o
   8   6   3      195.44      167.45     25.02 o
   9   6   3       83.52       80.10     18.27 o
  10   6   3        4.84       -7.56     11.44 o
  11   6   3       24.75       36.49     12.82 o
 -12   7   3       23.30       60.16     21.31 o
 -11   7   3       91.11       61.26     14.35 o
 -10   7   3       39.11       47.65     14.22 o
  -9   7   3       77.11       77.65     15.47 o
  -8   7   3      129.11      128.95     18.87 o
  -7   7   3       19.72       12.53      6.33 o
  -6   7   3      873.62      881.61     43.14 o
  -5   7   3       27.32       24.61      8.17 o
  -4   7   3       65.40       56.04      7.53 o
  -3   7   3      632.71      678.13     24.28 o
  -2   7   3       65.46       55.88      7.37 o
  -1   7   3      377.14      393.63     19.68 o
   0   7   3     1252.80     1266.71     28.84 o
   1   7   3       20.46       25.97      3.01 o
   2   7   3       45.46       27.78      7.86 o
   3   7   3       37.23       25.09      8.63 o
   4   7   3      114.02      104.23     17.30 o
   5   7   3       85.54       74.11     14.68 o
   6   7   3      538.10      616.26     43.66 o
   7   7   3        3.35        9.56      8.62 o
   8   7   3      136.00      151.14     24.54 o
   9   7   3      246.40      254.20     32.31 o
  10   7   3       18.81       15.30     10.15 o
 -11   8   3        6.47       16.54     10.20 o
 -10   8   3       39.57       38.31     13.04 o
  -9   8   3       41.65       47.48     13.26 o
  -8   8   3       18.90       29.60      9.56 o
  -6   8   3        4.49        9.86      7.66 o
  -5   8   3      158.05      172.76     14.15 o
  -4   8   3      244.78      265.33     17.30 o
  -3   8   3       44.22       49.13      7.35 o
  -2   8   3       66.09       53.17      7.12 o
  -1   8   3      396.79      410.73     20.86 o
   0   8   3        1.07       -0.23      3.43 o
   1   8   3        0.45        0.50      4.75 o
   2   8   3      432.15      452.10     24.47 o
   3   8   3       73.26       73.87     15.75 o
   4   8   3       71.10       66.41     15.23 o
   5   8   3      189.79      191.94     25.15 o
   6   8   3       34.25       26.95     12.36 o
   7   8   3        3.16       -4.87      8.36 o
   8   8   3       46.06       40.41     14.13 o
   9   8   3        0.99        4.55      6.91 o
 -10   9   3        9.30       11.63      7.04 o
  -9   9   3       23.83       20.79     10.32 o
  -8   9   3        0.01       -3.45      8.33 o
  -7   9   3       25.38       34.89     10.48 o
  -6   9   3      110.96      147.04     15.79 o
  -5   9   3       51.19       47.81      8.12 o
  -4   9   3       40.59       47.77      7.69 o
  -3   9   3       61.83       52.68      8.20 o
  -2   9   3      103.86      109.46     10.96 o
  -1   9   3       97.69       98.06     11.22 o
   0   9   3      401.07      441.63     23.25 o
   1   9   3       89.99       90.54     17.44 o
   2   9   3       89.17      107.00     19.06 o
   3   9   3        4.88       12.79      8.11 o
   4   9   3       16.95       22.34      9.79 o
   5   9   3        0.02        2.38      8.54 o
   6   9   3      114.91      135.10     23.30 o
   7   9   3        5.36      -10.06     10.17 o
   8   9   3       45.74       51.43     16.41 o
  -8  10   3       95.32      107.69     19.22 o
  -7  10   3       25.37       20.34      6.64 o
  -6  10   3        1.51        2.63      5.70 o
  -5  10   3       32.86       24.42     14.96 o
  -4  10   3       63.02       43.00     13.52 o
  -3  10   3        4.04       -0.20      3.42 o
  -2  10   3        0.32       -0.37      5.27 o
  -1  10   3       43.39       41.82      8.29 o
   0  10   3        7.73       12.27      5.79 o
   1  10   3        0.14       -4.10      5.03 o
   2  10   3        8.91       18.18      9.89 o
   3  10   3        0.51        3.55      6.09 o
   4  10   3        1.06        2.85      7.44 o
   5  10   3       42.20       61.05     15.95 o
   6  10   3       31.18       38.28     11.58 o
  -6  11   3        0.09        0.93      5.88 o
  -5  11   3       86.04       63.50     15.05 o
  -4  11   3        0.27       -3.70      6.03 o
  -3  11   3        0.63        2.27      4.62 o
  -2  11   3        1.30        5.26      6.02 o
  -1  11   3      419.18      484.25     42.64 o
   0  11   3        0.61      -12.51     10.90 o
   1  11   3      135.05      159.60     24.23 o
   2  11   3       28.34       35.29     13.33 o
   3  11   3        0.28       -0.64      7.03 o
   4  11   3       30.58       53.89     16.81 o
  -1  12   3        0.81       -4.99      8.48 o
 -14   0   4       23.60       32.48     11.88 o
 -12   0   4        0.06       -7.74      8.86 o
 -10   0   4        6.04        1.32      7.29 o
  -8   0   4       90.08      103.92     14.32 o
  -6   0   4      620.69      670.75     30.58 o
  -4   0   4     1401.58     1495.11     26.01 o
  -2   0   4     6350.25     5861.67     50.91 o
   0   0   4     2614.35     2564.30     25.80 o
   2   0   4       42.20       42.50      4.57 o
   4   0   4     1901.08     1812.72     51.11 o
   6   0   4     1804.36     1871.67     38.97 o
   8   0   4       14.18       11.97      4.74 o
  10   0   4      827.38      871.51     55.08 o
  12   0   4      383.60      406.94     41.30 o
 -14   1   4       17.49        8.76      5.45 o
 -13   1   4        8.89        0.99      6.62 o
 -12   1   4       83.05       61.54     18.57 o
 -11   1   4       52.51       38.92      7.54 o
 -10   1   4       13.08        4.78      4.31 o
  -9   1   4      154.99      136.48      9.93 o
  -8   1   4        9.47        1.97      4.29 o
  -7   1   4      485.50      495.98     16.18 o
  -6   1   4      132.93      128.63      9.86 o
  -5   1   4       43.52       29.48      2.98 o
  -4   1   4      470.98      490.60     11.44 o
  -3   1   4       57.32       32.42      2.73 o
  -2   1   4       64.07       64.99      2.21 o
  -1   1   4      104.01      114.67      3.18 o
   0   1   4     1720.46     1550.43     11.17 o
   1   1   4      103.52      132.44      4.54 o
   2   1   4      307.83      324.96     11.25 o
   3   1   4     2453.45     2372.69     30.11 o
   4   1   4       31.73       27.46      3.67 o
   5   1   4       20.51       31.48      4.08 o
   6   1   4      152.92      145.96      9.45 o
   7   1   4       39.06       47.38      6.35 o
   8   1   4      245.88      258.50     13.79 o
   9   1   4      308.37      327.54     13.38 o
  10   1   4       59.24       40.05      8.66 o
  11   1   4        7.24        1.92     10.01 o
  12   1   4       22.54       32.94      9.66 o
 -14   2   4       67.20       90.13     13.14 o
 -13   2   4       32.92       31.67      7.92 o
 -12   2   4       56.06       61.12      8.33 o
 -11   2   4        2.67        4.55      4.43 o
 -10   2   4      101.73      116.77     10.22 o
  -9   2   4      198.77      187.91     11.74 o
  -8   2   4     1545.45     1448.17     26.01 o
  -7   2   4       33.53       29.38      2.96 o
  -6   2   4     1290.28     1399.57     21.49 o
  -5   2   4     1754.59     1799.71     20.40 o
  -4   2   4       36.15       49.20      2.79 o
  -3   2   4     1783.14     1669.75     17.43 o
  -2   2   4        3.68        2.58      0.84 o
  -1   2   4      172.05      146.17      6.88 o
   0   2   4      238.31      202.86      4.46 o
   1   2   4     2228.21     2227.70     28.48 o
   2   2   4        1.27        3.94      1.79 o
   3   2   4        0.43        2.51      2.58 o
   4   2   4      360.35      348.17     13.10 o
   5   2   4       10.52        1.04      2.91 o
   6   2   4       57.18       63.80      6.85 o
   7   2   4        6.80        2.70      4.43 o
   8   2   4      192.49      198.55     24.58 o
   9   2   4       20.20       22.76     11.21 o
  10   2   4      234.86      244.71     30.18 o
  11   2   4      212.54      239.93     30.89 o
  12   2   4       59.97       60.13     16.53 o
 -14   3   4       10.36       13.98      5.70 o
 -13   3   4      119.59      105.51     21.03 o
 -12   3   4        1.50        1.92      3.53 o
 -11   3   4       11.09       11.80      4.62 o
 -10   3   4      992.70     1039.29     28.80 o
  -9   3   4        5.37        4.77      2.03 o
  -8   3   4      215.00      213.88     12.02 o
  -7   3   4      128.47      138.18      9.02 o
  -6   3   4       13.21        5.20      5.13 o
  -5   3   4       13.91       27.81      3.17 o
  -4   3   4      754.71      750.17     14.69 o
  -3   3   4     1360.37     1364.02     17.72 o
  -2   3   4     1001.90     1099.82     15.17 o
  -1   3   4      105.95      110.85      4.47 o
   0   3   4     1679.56     1529.22     25.54 o
   1   3   4     2290.93     2569.44     33.65 o
   2   3   4        0.24        6.64      1.42 o
   3   3   4      889.88     1026.12     40.59 o
   4   3   4      836.69      883.77     40.49 o
   5   3   4      181.86      212.41     22.19 o
   6   3   4       33.65       13.51      7.83 o
   7   3   4      214.78      215.92     25.11 o
   8   3   4      261.06      256.58     28.75 o
   9   3   4       36.32       38.98      7.54 o
  10   3   4       46.15       48.17     15.47 o
  11   3   4        7.22       -6.17     10.93 o
  12   3   4        2.64        2.87      6.66 o
 -14   4   4        2.26        3.23      6.34 o
 -13   4   4        1.69        3.55      3.88 o
 -12   4   4       70.36       61.12      8.96 o
 -11   4   4       38.10       31.44      5.72 o
 -10   4   4        9.56       12.75      4.41 o
  -9   4   4      701.14      678.91     22.11 o
  -8   4   4       77.01       77.23      8.04 o
  -7   4   4      186.21      168.32     11.68 o
  -6   4   4      396.33      361.46     16.24 o
  -5   4   4     1670.25     1727.15     32.03 o
  -4   4   4      198.54      246.97      9.75 o
  -3   4   4       60.87       36.91      3.12 o
  -2   4   4      471.24      535.45     12.34 o
  -1   4   4     1423.04     1275.08     17.74 o
   0   4   4     1074.39     1157.90     19.66 o
   1   4   4        3.87        5.65      5.00 o
   2   4   4        1.04        8.47      5.60 o
   3   4   4        0.15       -0.92      6.47 o
   4   4   4        1.51       13.02      9.36 o
   5   4   4      334.69      313.28     11.40 o
   6   4   4       72.85       59.11      6.18 o
   7   4   4        7.14        6.40      7.11 o
   8   4   4        0.03       -3.05      7.06 o
   9   4   4       49.92       62.92     15.97 o
  10   4   4        0.01       -2.30      9.26 o
  11   4   4       86.82      110.77     21.33 o
 -13   5   4       40.44       44.80     10.47 o
 -12   5   4        2.64        3.51     15.45 o
 -11   5   4       83.06       76.16     12.43 o
 -10   5   4        3.80       -0.60      3.18 o
  -9   5   4       38.99       47.94      6.59 o
  -8   5   4        3.02        8.70      4.04 o
  -7   5   4       16.10       12.02      3.63 o
  -6   5   4      130.87      124.18      9.45 o
  -5   5   4      551.85      569.15     28.00 o
  -4   5   4     2410.84     2446.96     52.74 o
  -3   5   4      176.89      162.26      9.10 o
  -2   5   4       88.81       81.35      5.54 o
  -1   5   4     2302.88     2422.86     27.59 o
   0   5   4        4.26        1.26      1.75 o
   1   5   4      241.05      291.55     23.40 o
   2   5   4     1091.82     1130.31     45.78 o
   3   5   4        4.11       -1.64      8.13 o
   4   5   4       14.51       17.60      7.24 o
   5   5   4      332.57      360.55     30.63 o
   6   5   4       42.08       36.22     12.75 o
   7   5   4       39.64       36.27     12.44 o
   8   5   4        6.58       -3.93      7.10 o
   9   5   4        0.17       -3.73      8.74 o
  10   5   4       48.05       50.97     14.04 o
  11   5   4        0.03       -7.49      9.37 o
 -12   6   4        0.67       12.22     11.05 o
 -11   6   4        8.09        9.59     13.65 o
 -10   6   4        4.43       -1.11      3.39 o
  -9   6   4      101.68       88.99     18.62 o
  -8   6   4      300.28      321.32     17.09 o
  -7   6   4       77.57       84.30     14.03 o
  -6   6   4       75.87       94.79     13.68 o
  -5   6   4      466.44      496.65     27.56 o
  -4   6   4       73.12       75.10      5.01 o
  -3   6   4        9.82        5.05      2.62 o
  -2   6   4     2848.09     2942.67     35.99 o
  -1   6   4      214.40      202.56      9.94 o
   0   6   4      384.90      359.52      9.34 o
   1   6   4        3.99        9.95      7.03 o
   2   6   4      249.60      250.57     23.17 o
   3   6   4      451.53      435.79     31.84 o
   4   6   4     1005.67      955.69     49.43 o
   5   6   4      513.49      521.48     38.12 o
   6   6   4       14.74        4.35      8.44 o
   7   6   4       14.84       23.20      9.58 o
   8   6   4       35.84       28.52     11.62 o
   9   6   4       22.43       24.08     11.87 o
  10   6   4        9.68        9.78      7.00 o
 -12   7   4       12.47       15.93     14.92 o
 -11   7   4        4.63       14.51     24.95 o
 -10   7   4        9.09        4.69      6.14 o
  -9   7   4       11.35       11.55      6.59 o
  -8   7   4       10.99        4.80      4.83 o
  -7   7   4        0.65        0.93      5.39 o
  -6   7   4       17.64        8.34      6.84 o
  -5   7   4      269.50      287.02     22.71 o
  -4   7   4        1.21        3.10      3.70 o
  -3   7   4      406.36      397.65     18.40 o
  -2   7   4      130.17      124.34     10.01 o
  -1   7   4       23.35       28.29      4.58 o
   0   7   4      449.01      456.17     11.59 o
   1   7   4        7.86        4.26      1.15 o
   2   7   4       44.20       17.51      5.75 o
   3   7   4      584.81      530.80     37.23 o
   4   7   4      139.27      143.89     20.71 o
   5   7   4      107.41      100.37     17.80 o
   6   7   4       21.97       23.28     11.00 o
   7   7   4      169.35      172.60     25.18 o
   8   7   4        0.00      -12.83      9.43 o
   9   7   4      105.48      128.17     24.16 o
 -11   8   4        1.53        6.06     28.28 o
 -10   8   4        8.12        8.78      8.04 o
  -9   8   4       97.83       86.12     16.74 o
  -8   8   4       33.31       38.36     10.89 o
  -7   8   4       60.92       72.33     14.94 o
  -6   8   4       65.77       69.88     12.90 o
  -5   8   4      183.27      183.82     14.80 o
  -4   8   4      188.05      199.94     24.91 o
  -3   8   4       32.95       30.04      5.87 o
  -2   8   4      208.11      213.86     14.14 o
  -1   8   4        0.02        2.31      4.99 o
   0   8   4      293.25      299.46     17.69 o
   1   8   4       56.33       53.98      6.22 o
   2   8   4      167.75      160.38     21.84 o
   3   8   4       65.29       57.76     13.23 o
   4   8   4      347.99      414.37     36.60 o
   5   8   4       11.34        3.46      6.51 o
   6   8   4       70.68      104.28     20.12 o
   7   8   4       99.70      103.47     21.58 o
   8   8   4      102.20       75.57     18.61 o
 -10   9   4       34.81       74.64     26.77 o
  -9   9   4       79.04       87.61     17.45 o
  -8   9   4        2.56        2.92      6.13 o
  -7   9   4        5.26        4.65     11.10 o
  -6   9   4       41.94       42.53      8.34 o
  -5   9   4        0.19        0.89      4.16 o
  -4   9   4      123.76      121.63     12.27 o
  -3   9   4      163.78      163.40     13.65 o
  -2   9   4        0.07       -2.44      4.99 o
  -1   9   4       20.02       15.84      4.94 o
   0   9   4        2.48        6.23      4.98 o
   1   9   4      211.15      196.32     25.43 o
   2   9   4       48.22       45.42     12.37 o
   3   9   4       68.43       56.25     14.49 o
   4   9   4        3.12        0.60      6.26 o
   5   9   4        1.81       -3.04      6.78 o
   6   9   4       27.39       76.31     18.75 o
   7   9   4       15.83       19.91     11.62 o
  -8  10   4       30.83       33.52     11.72 o
  -7  10   4       77.33       63.06     15.39 o
  -6  10   4        5.50        4.55      4.51 o
  -5  10   4       91.97       91.91     15.06 o
  -4  10   4       33.18       33.92      8.89 o
  -3  10   4      195.75      179.50     37.34 o
  -2  10   4       29.00       28.95      6.80 o
  -1  10   4      188.25      185.83     16.36 o
   0  10   4       14.77       10.40      4.87 o
   1  10   4        1.62       -0.65      7.93 o
   2  10   4       27.40       26.04     12.09 o
   3  10   4        6.04        6.56      5.71 o
   4  10   4       24.62       35.09     11.92 o
   5  10   4        0.25        6.57      7.16 o
   6  10   4        1.03       13.56     10.73 o
  -6  11   4       12.96       11.79      8.02 o
  -5  11   4       43.78       20.09      9.54 o
  -4  11   4       13.39       18.36      8.40 o
  -3  11   4       54.00       48.51     14.24 o
  -2  11   4       21.35       33.93     11.72 o
  -1  11   4        0.72       -8.66      8.12 o
   0  11   4      100.94      104.41     20.55 o
   1  11   4        0.22      -10.51     10.81 o
   2  11   4       54.81       63.45     17.13 o
   3  11   4        0.88       -0.77      8.15 o
   4  11   4        4.78       10.31      8.93 o
 -13   0   5       27.04       13.07      7.20 o
 -11   0   5      601.00      596.35     39.82 o
  -9   0   5     1308.06     1350.22     53.54 o
  -7   0   5       21.50       23.13      5.30 o
  -5   0   5     2582.54     2618.24     28.90 o
  -3   0   5     1781.32     1762.23    124.89 o
  -1   0   5      237.50      265.86      6.66 o
   1   0   5      187.51      250.19      9.88 o
   3   0   5      283.92      287.52     19.52 o
   5   0   5        2.96        0.17      5.48 o
   7   0   5       30.07       38.56      6.15 o
   9   0   5        6.52        4.09      5.87 o
  11   0   5       36.67       44.91     14.76 o
 -14   1   5        0.00       -2.70      6.05 o
 -13   1   5       22.76       30.34      6.94 o
 -12   1   5      237.31      227.32     19.38 o
 -11   1   5        0.09       -7.29      6.23 o
 -10   1   5      648.75      652.94     27.68 o
  -9   1   5      473.40      520.70     23.76 o
  -8   1   5       14.44        6.76      6.95 o
  -7   1   5       42.29       32.82      5.54 o
  -6   1   5      274.67      274.97     14.88 o
  -5   1   5      317.31      355.88     11.67 o
  -4   1   5     6443.74     5937.68     80.05 o
  -3   1   5     1897.22     1846.23     35.22 o
  -2   1   5     4766.94     4637.77     24.03 o
  -1   1   5       24.06       26.33      1.35 o
   0   1   5       63.28       50.36      2.42 o
   1   1   5     1345.70     1395.47     15.30 o
   2   1   5     4886.17     4599.07     40.63 o
   3   1   5      433.89      467.48     14.40 o
   4   1   5      560.79      567.15     16.98 o
   5   1   5      232.48      288.37     13.20 o
   6   1   5      127.98      130.97      9.55 o
   7   1   5       20.27       13.37      4.36 o
   8   1   5      413.34      445.40     19.02 o
   9   1   5       84.97       92.52      7.80 o
  10   1   5        2.28       -0.86      5.09 o
  11   1   5        0.19        2.01      4.68 o
  12   1   5       21.65       22.79     10.91 o
 -14   2   5        1.73        3.46      5.18 o
 -13   2   5      156.14      164.81     16.21 o
 -12   2   5       17.98       26.24      6.53 o
 -11   2   5       32.22       21.43      5.32 o
 -10   2   5        1.39       -2.32      4.35 o
  -9   2   5       27.67       23.52      5.08 o
  -8   2   5      325.55      320.08     14.24 o
  -7   2   5      149.12      130.20      5.89 o
  -6   2   5       42.27       74.74      4.52 o
  -5   2   5       60.41       47.62      3.11 o
  -4   2   5       11.44        8.91      1.34 o
  -3   2   5     1143.34     1155.71     12.28 o
  -2   2   5     2314.87     2305.55     18.59 o
  -1   2   5      114.09      113.14      3.75 o
   0   2   5     2355.78     2473.10     24.06 o
   1   2   5      285.51      243.40      6.08 o
   2   2   5      719.62      730.06     17.05 o
   3   2   5        4.51        7.27      3.94 o
   4   2   5      274.24      245.92     11.60 o
   5   2   5      264.59      282.22     13.30 o
   6   2   5      239.02      235.32     12.79 o
   7   2   5      302.47      326.11     20.34 o
   8   2   5      254.31      288.90     20.60 o
   9   2   5       82.58       56.77     13.35 o
  10   2   5        2.32       -7.80     10.24 o
  11   2   5        0.69       -4.05      8.77 o
 -14   3   5       46.99       30.17     16.51 o
 -13   3   5        8.01        0.67      3.30 o
 -12   3   5      124.19       90.81      9.80 o
 -11   3   5      572.00      574.39     22.59 o
 -10   3   5      724.03      710.97     23.84 o
  -9   3   5       38.72       39.60      5.83 o
  -8   3   5       37.17       41.00      3.89 o
  -7   3   5      226.87      267.64      9.35 o
  -6   3   5      143.21      144.20      6.80 o
  -5   3   5     4792.87     4771.64     47.35 o
  -4   3   5      566.98      525.37      9.71 o
  -3   3   5      524.31      509.62      9.12 o
  -2   3   5       41.76       37.66      5.32 o
  -1   3   5      788.41      907.92     15.69 o
   0   3   5     1383.34     1409.40     15.26 o
   1   3   5      955.26      893.24     21.43 o
   2   3   5        4.90        7.08      2.71 o
   3   3   5     5999.02     6196.03     71.43 o
   4   3   5       12.02       13.34      7.97 o
   5   3   5       37.93       37.45     10.30 o
   6   3   5       24.10       25.97     10.27 o
   7   3   5      110.26       95.02     17.73 o
   8   3   5        2.64       -4.38      7.72 o
   9   3   5      287.36      294.43     32.69 o
  10   3   5       30.89       10.37      7.44 o
  11   3   5        8.51       -3.48      8.53 o
 -14   4   5        1.28        0.95      5.62 o
 -13   4   5        4.85       -0.13      3.79 o
 -12   4   5      114.07      121.30     24.68 o
 -11   4   5        0.18        1.11      3.29 o
 -10   4   5       41.41       33.46      5.95 o
  -9   4   5       25.87       20.31      6.05 o
  -8   4   5       46.49       53.93      6.89 o
  -7   4   5      345.67      281.40     15.16 o
  -6   4   5      627.11      631.71     17.79 o
  -5   4   5       11.02        7.32      2.91 o
  -4   4   5     1113.34     1231.16     19.90 o
  -3   4   5     1627.83     1700.10     23.18 o
  -2   4   5      243.61      217.16      7.44 o
  -1   4   5      396.98      369.62      9.20 o
   0   4   5     2070.17     2214.31     28.79 o
   1   4   5       17.57       25.87      4.16 o
   2   4   5        9.12        5.34      5.93 o
   3   4   5       16.30       19.36      7.71 o
   4   4   5       20.30       20.25      4.60 o
   5   4   5      777.14      759.98     43.39 o
   6   4   5       21.62       22.85      7.13 o
   7   4   5       29.78        8.80      8.45 o
   8   4   5      389.90      404.82     37.73 o
   9   4   5       13.90        7.11      7.31 o
  10   4   5        0.50      -10.66     10.83 o
  11   4   5        0.18      -17.27     11.51 o
 -13   5   5        0.54        2.90      5.27 o
 -12   5   5        1.75        3.16      3.04 o
 -11   5   5      274.68      293.44     16.33 o
 -10   5   5        0.01        1.14      3.53 o
  -9   5   5      870.08      824.04     24.97 o
  -8   5   5      513.82      509.50     18.55 o
  -7   5   5      403.57      404.71     15.90 o
  -6   5   5      166.26      184.79     18.32 o
  -5   5   5      901.94      922.68     25.99 o
  -4   5   5      739.71      727.26     18.30 o
  -3   5   5     1501.67     1372.12     22.92 o
  -2   5   5      160.51      182.06      7.84 o
  -1   5   5      284.03      291.58      9.38 o
   0   5   5       17.14       20.46      4.91 o
   1   5   5     1683.62     1680.08     57.62 o
   2   5   5     1100.92     1041.26     46.31 o
   3   5   5      147.91      115.91     16.30 o
   4   5   5       63.01       61.47     12.96 o
   5   5   5        3.66        1.87      6.54 o
   6   5   5        2.56        9.60      9.27 o
   7   5   5       25.36       26.47     10.38 o
   8   5   5        0.28       -3.94      7.01 o
   9   5   5       46.25       57.69     15.63 o
  10   5   5       12.42       31.35     13.85 o
 -13   6   5       24.35       38.59      9.84 o
 -12   6   5      123.75      144.08     16.47 o
 -11   6   5        9.55       14.79      7.31 o
 -10   6   5      118.36       99.89     12.21 o
  -9   6   5        1.98       -0.37      4.67 o
  -8   6   5      123.82      115.57     11.91 o
  -7   6   5      340.44      346.46     19.88 o
  -6   6   5      122.00      131.56     11.97 o
  -5   6   5      453.80      439.72     19.39 o
  -4   6   5       30.69       32.21      2.55 o
  -3   6   5      194.07      186.71      9.49 o
  -2   6   5        4.35        3.87      2.54 o
  -1   6   5      305.07      316.78     10.90 o
   0   6   5      147.39      162.29      5.93 o
   1   6   5      620.49      656.84     38.22 o
   2   6   5      237.11      231.65     23.42 o
   3   6   5       53.98       32.74     10.52 o
   4   6   5      513.28      533.97     37.88 o
   5   6   5       19.04       19.89     10.16 o
   6   6   5      246.46      239.31     27.96 o
   7   6   5        0.06       -1.67      5.85 o
   8   6   5        6.62       -0.24      7.88 o
   9   6   5        0.11       17.88     11.20 o
  10   6   5        3.57        2.04      7.94 o
 -12   7   5        1.90        3.35      5.01 o
 -11   7   5       33.18       45.19     14.70 o
 -10   7   5      104.65      118.54     15.22 o
  -9   7   5      140.98      157.87     15.95 o
  -8   7   5       24.33       33.67     11.07 o
  -7   7   5       86.74      105.48     13.85 o
  -6   7   5      100.90       87.29     30.86 o
  -5   7   5      221.96      218.61     12.33 o
  -4   7   5     1082.14     1096.97     25.61 o
  -3   7   5      306.06      317.47     13.13 o
  -2   7   5       47.73       47.85      5.07 o
  -1   7   5        6.79        4.95      2.81 o
   0   7   5        0.26        1.29      1.08 o
   1   7   5        7.33       19.16      8.08 o
   2   7   5       78.14       72.59     13.37 o
   3   7   5        2.43       -8.31      9.61 o
   4   7   5      363.62      400.75     35.58 o
   5   7   5       35.77       36.42     12.85 o
   6   7   5        4.17        2.04      6.45 o
   7   7   5       37.34       19.03      9.50 o
   8   7   5      106.77      157.27     25.37 o
   9   7   5       48.09       41.79     15.00 o
 -11   8   5       11.19        5.68      8.13 o
 -10   8   5        2.44        6.80     15.55 o
  -9   8   5        5.75       11.67     15.60 o
  -8   8   5       98.76      127.44     14.33 o
  -7   8   5       56.18       70.40     10.52 o
  -6   8   5      216.07      213.48     13.68 o
  -5   8   5      118.01      136.50     10.65 o
  -4   8   5        0.49       -0.81      4.06 o
  -3   8   5        9.01       12.96      3.65 o
  -2   8   5      111.90      106.57      8.05 o
  -1   8   5        0.07       -1.37      2.50 o
   0   8   5        1.71        0.21      3.49 o
   1   8   5      358.44      350.65     32.31 o
   2   8   5      205.03      181.18     24.07 o
   3   8   5       48.69       39.73     11.36 o
   4   8   5        4.93       -1.59      7.65 o
   5   8   5        3.20        8.02      7.62 o
   6   8   5       35.41       26.97     11.57 o
   7   8   5      128.41      197.84     28.44 o
   8   8   5        1.45        8.28     10.97 o
 -10   9   5       78.42      136.06     25.61 o
  -9   9   5        3.90       45.77     17.53 o
  -8   9   5        4.69        8.31      5.07 o
  -7   9   5       35.19       48.05      7.30 o
  -6   9   5       80.78       68.01      8.27 o
  -5   9   5        0.27        4.56      5.16 o
  -4   9   5      612.66      625.18     21.70 o
  -3   9   5      179.49      184.97     11.38 o
  -2   9   5       50.67       42.42      6.87 o
  -1   9   5      310.58      349.81     20.28 o
   0   9   5        0.14       -0.54      4.24 o
   1   9   5       65.65       71.06     15.89 o
   2   9   5      190.77      220.71     28.16 o
   3   9   5       91.46       82.38     18.40 o
   4   9   5        0.37       -2.55      7.44 o
   5   9   5        4.43        6.91      7.05 o
   6   9   5       33.04       53.61     16.58 o
   7   9   5        2.98        0.65      9.03 o
  -8  10   5        1.00        9.13      6.75 o
  -7  10   5       12.91       24.98     15.57 o
  -6  10   5       28.35       37.06     10.16 o
  -5  10   5       10.19       16.73     10.82 o
  -4  10   5       31.26       33.61     11.09 o
  -3  10   5       27.14       18.23      9.54 o
  -2  10   5        5.03       15.64      9.46 o
  -1  10   5       19.50       18.10      8.09 o
   0  10   5      356.18      382.15     36.89 o
   1  10   5       10.47        0.55      6.59 o
   2  10   5       27.44       25.85     11.84 o
   3  10   5        2.11      -14.25     10.88 o
   4  10   5       68.71       87.95     19.28 o
   5  10   5       58.72       55.16     16.74 o
  -6  11   5        1.92       10.92      7.44 o
  -5  11   5       47.77       45.68     13.03 o
  -4  11   5        0.11       -5.70      6.53 o
  -3  11   5       16.61       15.86      9.34 o
  -2  11   5       32.77       37.40     15.71 o
  -1  11   5       46.05       67.06     17.33 o
   0  11   5       21.30       15.17     10.28 o
   1  11   5       34.72       27.53     12.84 o
   2  11   5        7.79        7.09      8.42 o
   3  11   5       22.85       30.20     12.45 o
 -14   0   6      284.91      283.32     32.56 o
 -12   0   6      514.61      485.13     38.01 o
 -10   0   6       92.40      100.43     15.40 o
  -8   0   6      128.02      131.42     16.74 o
  -6   0   6     7654.72     7548.38    120.46 o
  -4   0   6      234.86      319.48     19.30 o
  -2   0   6      396.17      493.33     14.73 o
   0   0   6     9316.57     9652.70     62.23 o
   2   0   6      505.07      551.26     25.61 o
   4   0   6      559.74      703.46     34.67 o
   6   0   6      357.67      350.07     18.85 o
   8   0   6       53.23       64.29      8.69 o
  10   0   6       11.33       20.94     11.64 o
 -14   1   6      133.12      135.25     15.61 o
 -13   1   6      243.35      262.79     22.51 o
 -12   1   6      108.52      104.77     13.37 o
 -11   1   6      105.16       95.38     11.12 o
 -10   1   6        1.21        4.69      8.52 o
  -9   1   6      246.81      227.19     15.67 o
  -8   1   6      153.51      158.25     12.56 o
  -7   1   6      969.67      942.90     28.48 o
  -6   1   6       13.85        9.56      6.29 o
  -5   1   6       91.81      121.90      5.64 o
  -4   1   6     1058.18     1153.99     16.31 o
  -3   1   6     2125.37     2222.08     18.72 o
  -2   1   6      874.39      869.01     14.50 o
  -1   1   6     1704.34     1559.91     19.11 o
   0   1   6     4125.50     4196.12     33.76 o
   1   1   6       62.73       79.46      3.60 o
   2   1   6     1343.29     1457.02     33.05 o
   3   1   6      212.78      224.43     10.34 o
   4   1   6      755.27      738.31     20.41 o
   5   1   6     2575.79     2653.92     53.08 o
   6   1   6        1.68        2.23      3.53 o
   7   1   6       65.30       71.42      7.88 o
   8   1   6       53.49       53.37      7.46 o
   9   1   6       18.90       14.77      3.69 o
  10   1   6        3.43       -3.34      5.68 o
  11   1   6      127.66      130.63     16.61 o
 -14   2   6        1.26        4.30      5.52 o
 -13   2   6       57.80       75.09     11.68 o
 -12   2   6      342.81      352.33     22.71 o
 -11   2   6       48.89       36.62      7.57 o
 -10   2   6       76.82       65.71      9.22 o
  -9   2   6      268.05      210.26     29.40 o
  -8   2   6       21.24       19.23      3.56 o
  -7   2   6     2060.32     1959.39     32.39 o
  -6   2   6       19.44       15.59      2.35 o
  -5   2   6      201.08      209.35      7.45 o
  -4   2   6     1453.51     1542.62     20.42 o
  -3   2   6      877.80      894.08      9.46 o
  -2   2   6     1317.57     1409.36     22.16 o
  -1   2   6     1447.30     1495.47     16.27 o
   0   2   6      141.45      100.01      3.61 o
   1   2   6     1469.69     1481.49     22.70 o
   2   2   6      178.62      250.41      8.67 o
   3   2   6      184.34      197.43     10.25 o
   4   2   6        8.77        7.83      2.68 o
   5   2   6        1.64       -5.02      3.84 o
   6   2   6       99.26       89.37      8.55 o
   7   2   6      757.95      756.67     24.84 o
   8   2   6       50.46       55.08      9.25 o
   9   2   6        0.52       -0.40     10.60 o
  10   2   6       47.90       51.89     14.65 o
  11   2   6       51.80       32.85     13.00 o
 -14   3   6       33.74       41.43     14.69 o
 -13   3   6        7.90        4.74      4.40 o
 -12   3   6       13.05        9.46      5.85 o
 -11   3   6       51.27       52.96      7.39 o
 -10   3   6       12.62        0.48      4.10 o
  -9   3   6        4.92        6.84      3.71 o
  -8   3   6      273.57      273.22      9.83 o
  -7   3   6      440.15      421.39     12.09 o
  -6   3   6        0.06        2.34      1.57 o
  -5   3   6     1143.52     1149.86     17.61 o
  -4   3   6       87.05       87.69      4.18 o
  -3   3   6        1.37        5.20      1.04 o
  -2   3   6     4995.74     5151.50    127.98 o
  -1   3   6        0.20        1.88      1.59 o
   0   3   6      342.82      265.70      7.10 o
   1   3   6      256.66      317.69     11.25 o
   2   3   6       52.41       52.21      5.56 o
   3   3   6      316.65      274.75     24.07 o
   4   3   6      459.09      441.06     21.10 o
   5   3   6        4.81       11.78      5.76 o
   6   3   6      277.48      328.69     56.95 o
   7   3   6        8.49        5.49      8.64 o
   8   3   6        0.45       11.48      9.81 o
   9   3   6        0.03        9.97      8.00 o
  10   3   6       49.98       22.62     10.25 o
  11   3   6       14.46       24.68     10.00 o
 -14   4   6        0.73        4.92      3.48 o
 -13   4   6      141.38      134.86     20.53 o
 -12   4   6        1.30       -6.17      4.11 o
 -11   4   6       13.61       15.62      4.61 o
 -10   4   6      135.61      122.46     12.54 o
  -9   4   6      108.06      111.60      9.38 o
  -8   4   6       19.54       19.19      4.12 o
  -7   4   6      402.11      374.78     14.60 o
  -6   4   6       24.00       20.64      3.48 o
  -5   4   6      205.40      172.32      7.02 o
  -4   4   6       68.52       90.54      5.67 o
  -3   4   6       29.82       28.19      2.80 o
  -2   4   6       39.03       39.70      2.95 o
  -1   4   6      363.41      318.22      7.97 o
   0   4   6      440.77      494.29     10.75 o
   1   4   6     1753.38     1853.21     56.78 o
   2   4   6      393.45      425.61     17.03 o
   3   4   6        1.03        0.32      1.13 o
   4   4   6       80.09       75.88      8.66 o
   5   4   6      358.09      399.65     32.37 o
   6   4   6       86.53       79.29     16.04 o
   7   4   6       64.49       91.54     18.09 o
   8   4   6       36.73       46.41     14.05 o
   9   4   6       49.89       42.71     14.18 o
  10   4   6       25.45       28.85     11.33 o
 -13   5   6        6.41        6.05      5.70 o
 -12   5   6        3.16        7.86      4.17 o
 -11   5   6       27.99       22.94      5.16 o
 -10   5   6       20.78       13.38      3.93 o
  -9   5   6       23.72       22.49      4.64 o
  -8   5   6     1256.15     1205.52     28.38 o
  -7   5   6       32.25       30.02      4.92 o
  -6   5   6        0.37        3.03      6.15 o
  -5   5   6       85.47       91.07      6.19 o
  -4   5   6       56.56       57.04      5.27 o
  -3   5   6       27.37       38.15      3.70 o
  -2   5   6      313.82      285.15      9.24 o
  -1   5   6      267.26      259.10      8.63 o
   0   5   6     1325.45     1430.10     36.58 o
   1   5   6       50.62       68.03      6.90 o
   2   5   6        0.06       -2.25      5.69 o
   3   5   6        6.38        3.78      6.26 o
   4   5   6       14.67       16.21      8.76 o
   5   5   6      269.18      310.73     30.22 o
   6   5   6      324.72      290.01     30.88 o
   7   5   6       21.17       -2.18      7.17 o
   8   5   6        0.01       -9.19      8.98 o
   9   5   6        3.03       -2.96      9.81 o
  10   5   6        8.77        3.91      6.61 o
 -13   6   6       50.58       56.78     17.74 o
 -12   6   6      164.49      186.11     18.43 o
 -11   6   6       39.43       38.05      6.09 o
 -10   6   6        0.46        1.88      3.25 o
  -9   6   6       16.51        9.45      3.38 o
  -8   6   6      191.93      190.01     15.10 o
  -7   6   6      303.40      325.78     18.48 o
  -6   6   6      361.40      365.76     18.11 o
  -5   6   6      782.97      715.21     20.27 o
  -4   6   6      217.86      218.87     10.41 o
  -3   6   6      480.71      482.79     14.41 o
  -2   6   6      122.50      120.28      6.72 o
  -1   6   6       64.18       61.52      4.80 o
   0   6   6      130.14      121.07     11.51 o
   1   6   6      321.74      306.51     27.32 o
   2   6   6      682.24      698.27     42.30 o
   3   6   6        3.79        5.00      6.93 o
   4   6   6      355.36      332.54     30.81 o
   5   6   6       10.29       20.46     11.56 o
   6   6   6       86.41      108.27     19.61 o
   7   6   6       47.11       65.82     17.91 o
   8   6   6       16.28       21.14      8.14 o
   9   6   6        0.01       12.29      9.65 o
 -12   7   6       58.43       64.80     12.01 o
 -11   7   6       23.13       24.72      7.63 o
 -10   7   6        2.67        9.14      8.08 o
  -9   7   6      101.92      116.86     12.95 o
  -8   7   6        4.44        7.93      8.46 o
  -7   7   6      751.53      777.60     84.28 o
  -6   7   6       84.34       79.47      8.06 o
  -5   7   6       89.54       91.17      8.12 o
  -4   7   6       61.03       68.06      6.76 o
  -3   7   6      169.47      177.13      9.57 o
  -2   7   6      230.48      236.35     10.33 o
  -1   7   6     1607.04     1641.75     27.43 o
   0   7   6       38.56       36.90      2.65 o
   1   7   6      468.78      440.80     34.92 o
   2   7   6       22.19       15.68      7.29 o
   3   7   6       60.62       36.16     10.86 o
   4   7   6       58.65       49.05     14.21 o
   5   7   6       83.22       83.81     17.05 o
   6   7   6        1.28       22.91     11.72 o
   7   7   6        0.32        1.12      7.01 o
   8   7   6       18.61       17.09      9.27 o
 -11   8   6       31.04       36.46     15.40 o
 -10   8   6       18.71       35.46     13.86 o
  -9   8   6       34.69       48.01      9.25 o
  -8   8   6        7.58        4.58      3.91 o
  -7   8   6       43.15       28.96      4.58 o
  -6   8   6      321.51      352.17     16.51 o
  -5   8   6       37.88       40.97      6.10 o
  -4   8   6       12.59       12.72      4.05 o
  -3   8   6      448.91      456.14     16.38 o
  -2   8   6        0.30        4.28      3.07 o
  -1   8   6      143.46      138.23     11.31 o
   0   8   6      912.34      966.73     42.97 o
   1   8   6       78.93       47.73     12.75 o
   2   8   6       27.02       16.51      9.24 o
   3   8   6        0.36        4.79      5.91 o
   4   8   6        3.63       23.37     12.62 o
   5   8   6       25.48       42.32     13.70 o
   6   8   6      283.66      352.76     37.35 o
   7   8   6        6.04       17.40      8.42 o
 -10   9   6        2.43        6.87     10.36 o
  -9   9   6       25.01       38.49     15.51 o
  -8   9   6      125.73      132.27     15.60 o
  -7   9   6       28.64       45.69      9.59 o
  -6   9   6       14.58       15.00      6.16 o
  -5   9   6        5.05        6.89      6.35 o
  -4   9   6        1.03       -3.05      4.53 o
  -3   9   6      174.47      149.23     19.91 o
  -2   9   6      143.26      158.54     23.81 o
  -1   9   6        1.19        2.74      5.19 o
   0   9   6       23.11       12.24      6.61 o
   1   9   6       76.82       71.10     16.44 o
   2   9   6      151.49      147.79     23.14 o
   3   9   6       13.76       -3.63      6.24 o
   4   9   6        1.44       -3.94      6.50 o
   5   9   6       23.96       44.58     14.97 o
   6   9   6        3.12       -6.24      7.95 o
  -8  10   6        6.20        6.87      5.14 o
  -7  10   6       36.95       33.07      9.22 o
  -6  10   6        3.93        7.55      4.79 o
  -5  10   6        4.19        1.58      5.18 o
  -4  10   6      116.95      104.56     19.02 o
  -3  10   6       57.77       42.15     14.83 o
  -2  10   6       15.30       10.59      6.01 o
  -1  10   6        5.94      -12.78      9.79 o
   0  10   6        6.61        9.13      8.25 o
   1  10   6       65.98       62.18     16.20 o
   2  10   6       86.67       90.62     19.51 o
   3  10   6       10.03        6.56      7.54 o
   4  10   6       56.33       72.57     19.29 o
  -5  11   6        8.45       12.29      8.92 o
  -4  11   6        0.68        1.49      6.08 o
  -3  11   6       44.79       29.24     12.36 o
  -2  11   6      117.66      131.44     24.11 o
  -1  11   6        1.43       -5.45     10.70 o
   0  11   6        0.01        0.99      6.84 o
   1  11   6       15.48        6.00      8.85 o
   2  11   6        0.01       -8.24      7.21 o
 -15   0   7       60.00       92.02     19.39 o
 -13   0   7      155.42      174.43     24.58 o
 -11   0   7      812.84      807.85     46.08 o
  -9   0   7        3.22        9.79      6.68 o
  -7   0   7      236.94      228.29     10.10 o
  -5   0   7      437.33      367.10     22.99 o
  -3   0   7      140.94      283.10     12.34 o
  -1   0   7     1875.87     1958.89     70.13 o
   1   0   7       19.03       18.04      3.75 o
   3   0   7     2609.00     2752.10     66.04 o
   5   0   7      130.90      119.26     16.43 o
   7   0   7       47.25       45.33      7.63 o
   9   0   7      442.37      503.51     52.60 o
  11   0   7        6.58       14.57      9.64 o
 -15   1   7       19.11       19.76     15.48 o
 -14   1   7       60.99       67.20     14.18 o
 -13   1   7       24.90       65.94     31.35 o
 -12   1   7        0.28       -1.03     18.82 o
 -11   1   7       25.88       12.39     16.04 o
 -10   1   7      232.10      207.95     15.94 o
  -9   1   7      616.92      613.98     25.73 o
  -8   1   7     2118.80     2111.30     25.61 o
  -7   1   7      713.52      778.99     26.33 o
  -6   1   7      573.46      610.51     15.53 o
  -5   1   7     1894.07     1999.30     23.71 o
  -4   1   7      943.39     1056.87     14.72 o
  -3   1   7      762.76      746.22     12.58 o
  -2   1   7     7021.61     6874.22     68.36 o
  -1   1   7       40.51       30.03      2.22 o
   0   1   7      216.29      283.21      7.12 o
   1   1   7       52.66       52.82      3.43 o
   2   1   7        2.70        1.31      2.10 o
   3   1   7      115.45      120.57      8.07 o
   4   1   7      736.36      722.34     21.04 o
   5   1   7      720.01      744.92     23.66 o
   6   1   7       39.10       49.34      6.54 o
   7   1   7      429.82      420.08     18.86 o
   8   1   7        0.18        0.24      4.55 o
   9   1   7       40.59       37.27      5.47 o
  10   1   7       17.37       13.39      8.62 o
 -14   2   7       13.23        8.84     10.35 o
 -13   2   7       85.45       81.51     11.93 o
 -12   2   7       56.25       50.99      8.86 o
 -11   2   7        0.03       -0.92      5.06 o
 -10   2   7      407.38      404.17     22.40 o
  -9   2   7     1041.35     1088.53     34.93 o
  -8   2   7      682.63      732.83     27.29 o
  -7   2   7      347.68      375.41     18.52 o
  -6   2   7       12.56       14.31      3.18 o
  -5   2   7       90.10      106.90      6.65 o
  -4   2   7     4001.11     4089.29     25.25 o
  -3   2   7      102.98       67.84      4.12 o
  -2   2   7      172.97      164.21      6.99 o
  -1   2   7      428.93      423.55     12.78 o
   0   2   7        0.66        1.50      1.01 o
   1   2   7      146.87      140.06      5.33 o
   2   2   7      804.13      788.15     21.64 o
   3   2   7        7.39       13.04      3.56 o
   4   2   7      103.68       90.71      7.53 o
   5   2   7       59.66       57.10      6.66 o
   6   2   7       27.49       32.83      5.44 o
   7   2   7        5.15        5.11      4.28 o
   8   2   7       70.35       68.90      8.32 o
   9   2   7        0.30       -5.77      4.13 o
  10   2   7       83.13       97.85     20.52 o
 -14   3   7       21.55       13.26      8.15 o
 -13   3   7        2.37        2.91      6.27 o
 -12   3   7       18.70       13.09      5.69 o
 -11   3   7      211.17      223.03     17.69 o
 -10   3   7      120.07      119.67      9.71 o
  -9   3   7      229.69      216.07     12.36 o
  -8   3   7      145.99      134.05      7.14 o
  -7   3   7     1850.88     1895.56     25.90 o
  -6   3   7      437.57      457.93     12.19 o
  -5   3   7       34.34       40.65      3.95 o
  -4   3   7      113.85      111.22      4.43 o
  -3   3   7      398.74      375.82     18.31 o
  -2   3   7      392.31      492.69     13.89 o
  -1   3   7     2000.58     1906.25     27.75 o
   0   3   7     1346.38     1351.17     27.69 o
   1   3   7      151.22      151.34      9.66 o
   2   3   7       69.21       76.60      4.91 o
   3   3   7      353.54      336.86     18.61 o
   4   3   7       70.56       84.56     10.52 o
   5   3   7      128.09      152.64     14.01 o
   6   3   7       63.71       70.18     10.02 o
   7   3   7        0.72       -3.73      6.68 o
   8   3   7       26.73       16.18     10.68 o
   9   3   7       95.47       86.30     18.25 o
  10   3   7       16.83       11.56      6.67 o
 -14   4   7        0.03       -1.16      4.38 o
 -13   4   7       69.85       53.22     13.35 o
 -12   4   7        2.08       -1.89      3.97 o
 -11   4   7      113.71      122.47     11.02 o
 -10   4   7     1007.74     1033.97     41.44 o
  -9   4   7       70.60       64.79      7.12 o
  -8   4   7      202.39      200.38     11.47 o
  -7   4   7      665.46      715.91     20.12 o
  -6   4   7        3.38        5.46      2.28 o
  -5   4   7      336.78      329.67     14.53 o
  -4   4   7       30.91       24.91      1.93 o
  -3   4   7       92.11       96.19      8.49 o
  -2   4   7      593.10      645.97     16.37 o
  -1   4   7      310.21      338.29     11.10 o
   0   4   7      523.70      553.57     26.98 o
   1   4   7       28.40       13.91      2.51 o
   2   4   7        9.28       10.93      2.13 o
   3   4   7       27.68       25.52      3.94 o
   4   4   7      707.85      733.91     43.24 o
   5   4   7       56.74       45.86     12.79 o
   6   4   7      575.21      561.62     41.78 o
   7   4   7       37.64       28.76     11.80 o
   8   4   7       38.16       36.55     12.42 o
   9   4   7        2.08        7.66      7.69 o
  10   4   7        1.72      -12.24     12.59 o
 -13   5   7        0.88        2.21      2.83 o
 -12   5   7      125.53      115.99     16.86 o
 -11   5   7       12.98        9.54      3.04 o
 -10   5   7       22.37       21.07      4.83 o
  -9   5   7      264.34      245.53     13.63 o
  -8   5   7        0.99       -3.53      3.42 o
  -7   5   7      391.70      385.07     15.06 o
  -6   5   7        1.88       -1.40      2.99 o
  -5   5   7      143.87      143.90      6.69 o
  -4   5   7      139.25      135.09      7.15 o
  -3   5   7     1247.11     1242.61     18.81 o
  -2   5   7       68.33       68.71      4.01 o
  -1   5   7      556.39      507.88      9.11 o
   0   5   7      468.89      477.91     11.42 o
   1   5   7        0.75        3.23      2.33 o
   2   5   7      166.90      154.13     19.55 o
   3   5   7      396.45      419.81     33.52 o
   4   5   7       39.94       49.14     13.57 o
   5   5   7      337.46      384.74     34.13 o
   6   5   7       71.35       64.42     15.84 o
   7   5   7       11.96        9.37      7.14 o
   8   5   7        5.21        2.94      7.48 o
   9   5   7        4.46      -17.03     11.36 o
 -13   6   7       37.88       41.93     10.32 o
 -12   6   7       15.11       18.65      7.02 o
 -11   6   7       31.67       37.61      6.51 o
 -10   6   7       68.19       65.17      9.46 o
  -9   6   7        7.86        4.36      3.19 o
  -8   6   7       67.92       74.57      9.12 o
  -7   6   7        0.03       -2.68      3.74 o
  -6   6   7        0.11        3.54      2.79 o
  -5   6   7        0.03        0.98      2.38 o
  -4   6   7       73.10       78.16      6.95 o
  -3   6   7      742.42      806.24     17.47 o
  -2   6   7      129.18      140.59      6.88 o
  -1   6   7      325.78      346.00     10.59 o
   0   6   7       48.40       44.10      3.71 o
   1   6   7        6.28        3.36      5.85 o
   2   6   7      290.23      291.24     27.92 o
   3   6   7      257.10      220.16     25.52 o
   4   6   7      140.20      126.18     20.57 o
   5   6   7       92.24       89.84     18.05 o
   6   6   7        0.15        2.04      7.56 o
   7   6   7       45.46       48.70     16.15 o
   8   6   7        8.16       13.21      9.47 o
   9   6   7       25.27       22.40     11.70 o
 -12   7   7        1.91       12.81     13.14 o
 -11   7   7        8.82        7.70      8.82 o
 -10   7   7        3.27        0.39      4.79 o
  -9   7   7       79.57       75.09     10.04 o
  -8   7   7      223.03      263.74     17.83 o
  -7   7   7       44.55       35.18      5.88 o
  -6   7   7      529.32      538.57     19.26 o
  -5   7   7      104.28      120.61      9.54 o
  -4   7   7       15.63        9.94      3.30 o
  -3   7   7      149.37      132.12      7.64 o
  -2   7   7      515.45      525.63     14.86 o
  -1   7   7       18.41       22.49      3.14 o
   0   7   7       38.35       30.00      9.54 o
   1   7   7      220.77      210.76     25.55 o
   2   7   7       38.75       34.32     10.92 o
   3   7   7       29.67       11.50      7.61 o
   4   7   7      240.05      254.80     29.62 o
   5   7   7        0.39        4.32      7.52 o
   6   7   7       48.72       43.86     14.59 o
   7   7   7       30.10       39.59     13.58 o
   8   7   7        4.19        0.86      6.45 o
 -11   8   7       37.35       58.75     17.16 o
 -10   8   7       42.42       38.10     14.00 o
  -9   8   7       45.80       67.70     15.92 o
  -8   8   7       15.61       21.93      6.88 o
  -7   8   7      154.70      163.16     15.99 o
  -6   8   7       33.65       25.99      6.77 o
  -5   8   7       98.16       93.91     11.09 o
  -4   8   7       23.28       17.01      4.22 o
  -3   8   7      466.02      468.10     21.40 o
  -2   8   7      141.93      131.05     20.96 o
  -1   8   7        0.08        0.24      6.43 o
   0   8   7        0.18        5.47      7.89 o
   1   8   7       20.25        7.57      7.74 o
   2   8   7      265.11      234.99     27.97 o
   3   8   7       69.02       65.95     14.57 o
   4   8   7        0.11       -5.30      8.89 o
   5   8   7       13.81       25.57     12.46 o
   6   8   7       27.77       30.37     13.40 o
   7   8   7        5.86        1.29      8.71 o
  -9   9   7       12.42       18.26      7.19 o
  -8   9   7       24.93       31.37      8.83 o
  -7   9   7        7.31       12.29      6.19 o
  -6   9   7        1.45        3.37      4.00 o
  -5   9   7      123.06      129.29     13.68 o
  -4   9   7       52.98       52.24     13.41 o
  -3   9   7       47.22       50.70     12.05 o
  -2   9   7      297.16      333.86     34.50 o
  -1   9   7      170.11      132.80     21.38 o
   0   9   7       30.24       22.30      8.90 o
   1   9   7       84.83       81.02     17.50 o
   2   9   7       19.38       21.38      9.27 o
   3   9   7       62.22       58.60     15.72 o
   4   9   7        8.65       48.10     15.15 o
   5   9   7        7.40       15.23      9.45 o
  -8  10   7       11.60        8.96      6.74 o
  -7  10   7       12.39        9.24     10.29 o
  -6  10   7       37.08       27.29     10.14 o
  -5  10   7       28.59       22.57      9.46 o
  -4  10   7        0.84       -1.28      6.54 o
  -3  10   7       66.09       59.98     16.14 o
  -2  10   7       35.22       24.33     11.08 o
  -1  10   7       39.53       30.20     11.72 o
   0  10   7        0.22       -5.20      7.14 o
   1  10   7       22.48       28.08     11.75 o
   2  10   7       26.21       30.64     11.49 o
   3  10   7        3.42       17.20      9.92 o
   4  10   7       25.00       45.06     15.26 o
  -5  11   7        4.31        6.99      5.78 o
  -4  11   7       22.31       17.38      8.23 o
  -3  11   7       26.31       28.13     12.83 o
  -2  11   7       16.57        8.50      7.10 o
  -1  11   7       20.31       28.53     13.25 o
   0  11   7       41.55       52.85     16.09 o
   1  11   7        0.22        0.71      7.51 o
 -14   0   8      115.12      131.51     21.73 o
 -12   0   8        0.02        2.79      6.79 o
 -10   0   8     1445.24     1426.35     59.96 o
  -8   0   8        4.53        6.27      2.58 o
  -6   0   8        2.45        5.99      2.83 o
  -4   0   8      213.11      141.01      9.69 o
  -2   0   8      122.37      134.37      8.17 o
   0   0   8     2023.23     2155.01     75.69 o
   2   0   8      588.84      561.79     28.93 o
   4   0   8      354.43      324.32     25.86 o
   6   0   8       21.08       14.87      4.51 o
   8   0   8      133.87      141.94     19.94 o
  10   0   8      156.71      155.87     25.97 o
 -15   1   8        3.45       17.70      7.05 o
 -14   1   8       18.52       14.52      7.05 o
 -13   1   8      164.11      193.16     17.95 o
 -12   1   8       95.37      124.04     14.49 o
 -11   1   8      117.28      151.25     14.81 o
 -10   1   8       26.69       37.42      7.74 o
  -9   1   8        8.06        8.50      1.96 o
  -8   1   8       33.81       30.55      6.16 o
  -7   1   8       81.17       68.12      5.65 o
  -6   1   8      542.15      565.10     13.55 o
  -5   1   8     1013.07     1005.41     17.42 o
  -4   1   8        3.70        4.44      1.77 o
  -3   1   8     2506.11     2629.53     25.29 o
  -2   1   8      894.51      925.77     12.82 o
  -1   1   8     1028.17      993.18     15.33 o
   0   1   8     1566.28     1722.35     20.74 o
   1   1   8     2517.11     2497.58     27.43 o
   2   1   8      412.22      435.78     15.08 o
   3   1   8      162.48      168.82      9.96 o
   4   1   8      178.87      190.10     11.48 o
   5   1   8       21.87       23.38      4.77 o
   6   1   8        5.71        4.09      3.22 o
   7   1   8      207.36      236.94     14.88 o
   8   1   8       15.25       11.69      3.56 o
   9   1   8        1.01        4.84      3.17 o
  10   1   8        0.12       -4.19      5.11 o
 -14   2   8       38.94       27.61      7.20 o
 -13   2   8       66.77       55.66     10.12 o
 -12   2   8      242.35      249.41     19.53 o
 -11   2   8     1160.02     1189.58     40.35 o
 -10   2   8      206.52      193.17     19.18 o
  -9   2   8      130.84      139.72     13.51 o
  -8   2   8      121.64      110.70     10.92 o
  -7   2   8      194.81      230.71     15.24 o
  -6   2   8        5.30        4.81      2.20 o
  -5   2   8     1965.09     2059.62     22.62 o
  -4   2   8     2117.12     2069.84     18.15 o
  -3   2   8     1189.23     1226.12     23.69 o
  -2   2   8       19.70       27.51      2.27 o
  -1   2   8      142.60      158.82      9.58 o
   0   2   8      189.49      197.51      6.46 o
   1   2   8      254.32      220.87      7.97 o
   2   2   8     3021.47     3109.39     66.99 o
   3   2   8      438.31      435.15     16.19 o
   4   2   8      314.06      332.19     15.27 o
   5   2   8       24.63       19.54      4.78 o
   6   2   8      143.21      167.94     16.22 o
   7   2   8       55.61       67.59      8.29 o
   8   2   8      146.96      163.92     13.21 o
   9   2   8        0.13        0.39      6.58 o
  10   2   8       19.97       20.44     12.18 o
 -14   3   8       79.06       71.73     22.25 o
 -13   3   8       23.88       12.70      5.30 o
 -12   3   8      333.94      315.42     28.82 o
 -11   3   8      181.12      160.33     15.02 o
 -10   3   8       35.31       33.47      7.12 o
  -9   3   8       54.68       40.55      5.49 o
  -8   3   8       50.61       47.18     14.27 o
  -7   3   8      203.30      173.98     13.35 o
  -6   3   8     2468.84     2443.41     46.55 o
  -5   3   8      568.56      537.98     16.34 o
  -4   3   8     1012.95      992.31     17.98 o
  -3   3   8      929.68      965.95     26.30 o
  -2   3   8      267.70      240.87     10.89 o
  -1   3   8      643.71      695.74     14.91 o
   0   3   8     1012.42     1009.35     16.32 o
   1   3   8      174.32      160.20      9.62 o
   2   3   8     1127.52     1150.80     19.74 o
   3   3   8        1.88       -1.66      2.43 o
   4   3   8      147.04      156.78     14.23 o
   5   3   8        9.97        8.28     16.28 o
   6   3   8       80.10       88.98     11.55 o
   7   3   8       42.34       56.56      9.90 o
   8   3   8       74.69       91.65     19.73 o
   9   3   8        5.51      -12.04     11.70 o
 -14   4   8       39.04       29.35      9.56 o
 -13   4   8       55.24       41.75      8.33 o
 -12   4   8       40.81       38.59      8.47 o
 -11   4   8      308.01      349.27     22.60 o
 -10   4   8        5.23        2.78      5.06 o
  -9   4   8      854.22      815.50     24.35 o
  -8   4   8       59.15       43.69      7.81 o
  -7   4   8       29.59       32.09      5.16 o
  -6   4   8      696.87      687.17     16.67 o
  -5   4   8     2501.07     2585.81     28.65 o
  -4   4   8      229.97      232.68     13.91 o
  -3   4   8     2589.34     2620.62     44.59 o
  -2   4   8     1075.22     1081.40     27.54 o
  -1   4   8        2.51        1.65      1.22 o
   0   4   8       53.80       42.31      3.37 o
   1   4   8      631.25      541.67     19.41 o
   2   4   8      150.63      156.43      9.45 o
   3   4   8     1366.89     1311.87     57.08 o
   4   4   8      130.22      122.71     19.28 o
   5   4   8       21.12       14.89      8.32 o
   6   4   8      109.59      110.50     19.56 o
   7   4   8       44.44       35.35     11.81 o
   8   4   8        3.60       -2.06      8.18 o
   9   4   8      153.13      196.63     29.68 o
 -13   5   8       33.04       31.43      6.28 o
 -12   5   8       87.35       96.63     19.06 o
 -11   5   8      118.32      121.57     14.56 o
 -10   5   8      115.66      110.87     10.01 o
  -9   5   8      437.00      453.26     18.47 o
  -8   5   8       74.45       60.96      6.52 o
  -7   5   8      222.84      209.08     12.96 o
  -6   5   8      381.91      350.90     13.58 o
  -5   5   8      794.89      844.30     18.72 o
  -4   5   8      267.65      250.03      8.82 o
  -3   5   8       95.26       86.11      8.64 o
  -2   5   8      197.38      216.05     10.77 o
  -1   5   8       34.38       30.67      3.31 o
   0   5   8      131.13      119.50     11.11 o
   1   5   8      628.08      594.20     14.09 o
   2   5   8      352.89      338.86     29.86 o
   3   5   8      111.10       78.25     16.31 o
   4   5   8        6.45       -7.06      7.16 o
   5   5   8        0.18        0.54      7.34 o
   6   5   8       59.87       61.85     16.45 o
   7   5   8       27.79       29.14     11.15 o
   8   5   8       35.50       57.63     16.30 o
   9   5   8        4.23       -2.87      9.02 o
 -13   6   8       18.69       26.00     11.39 o
 -12   6   8        8.68        5.04      3.90 o
 -11   6   8       23.45       22.24      8.56 o
 -10   6   8      304.05      335.12     21.16 o
  -9   6   8        1.31        4.13      3.40 o
  -8   6   8       97.39       98.02     10.24 o
  -7   6   8      203.29      183.44     11.12 o
  -6   6   8        0.52       -2.23      2.71 o
  -5   6   8      291.30      276.34     11.25 o
  -4   6   8      162.09      156.89      7.68 o
  -3   6   8      963.93      961.61     16.57 o
  -2   6   8      302.89      305.00     10.87 o
  -1   6   8      154.66      164.81      7.62 o
   0   6   8        0.30       -3.61      7.97 o
   1   6   8       99.65       94.04     16.03 o
   2   6   8      701.55      743.94     45.94 o
   3   6   8       50.94       57.12     13.77 o
   4   6   8       49.87       38.06     11.91 o
   5   6   8       61.18       73.90     17.15 o
   6   6   8        0.05        6.05      7.52 o
   7   6   8      114.97      138.69     23.70 o
   8   6   8      111.56      122.31     23.45 o
 -12   7   8       23.73       30.14     14.09 o
 -11   7   8       48.29       74.97     18.03 o
 -10   7   8       29.18       27.40     10.66 o
  -9   7   8       18.51       29.64     11.69 o
  -8   7   8        0.79       -3.37      5.83 o
  -7   7   8       35.31       16.62      5.91 o
  -6   7   8      201.31      187.37     15.44 o
  -5   7   8      343.74      363.17     20.49 o
  -4   7   8       84.43       71.24      8.60 o
  -3   7   8       23.53       16.28      5.98 o
  -2   7   8       18.62       22.52      5.21 o
  -1   7   8      330.58      360.88     32.98 o
   0   7   8       15.81       20.00      8.40 o
   1   7   8       14.28        4.56      6.50 o
   2   7   8        0.25       -6.42      7.81 o
   3   7   8       33.97       19.08      9.50 o
   4   7   8       40.69       39.99     13.45 o
   5   7   8        3.25       15.71      9.05 o
   6   7   8        0.92        3.04     10.25 o
   7   7   8       47.84       59.59     17.37 o
 -11   8   8        9.02        8.92      9.69 o
 -10   8   8       64.79       73.25     18.07 o
  -9   8   8        2.96       -1.00      5.16 o
  -8   8   8       42.33       37.77      8.16 o
  -7   8   8       32.17       35.75      7.59 o
  -6   8   8      303.60      308.10     25.32 o
  -5   8   8       31.18       26.53      6.54 o
  -4   8   8      596.11      619.89     26.22 o
  -3   8   8        9.70        8.37      4.05 o
  -2   8   8      319.37      328.01     33.39 o
  -1   8   8        2.70       -2.32      6.74 o
   0   8   8       74.80       71.76     15.68 o
   1   8   8        3.28       -7.18      8.92 o
   2   8   8       64.24       45.19     13.50 o
   3   8   8        1.80       -6.93      9.13 o
   4   8   8       82.69       91.24     19.58 o
   5   8   8        4.08        0.34      7.93 o
   6   8   8       10.20       -2.29      5.94 o
  -9   9   8        9.77       15.04     11.93 o
  -8   9   8       13.63       15.71      6.28 o
  -7   9   8       84.57       83.56     11.86 o
  -6   9   8      121.69      139.30     14.36 o
  -5   9   8      150.83      140.90     21.55 o
  -4   9   8       11.45        7.61      8.16 o
  -3   9   8       20.96       30.83     13.12 o
  -2   9   8       14.96       18.60     10.98 o
  -1   9   8       59.95       46.26     13.77 o
   0   9   8       23.82       12.54      9.05 o
   1   9   8      159.99      174.50     26.26 o
   2   9   8       12.86       11.34      9.86 o
   3   9   8        0.01        2.01      8.21 o
   4   9   8       35.68       31.22     12.03 o
   5   9   8        5.61       -1.82      6.00 o
  -7  10   8       17.83       18.52     10.30 o
  -6  10   8       21.77       14.75      7.53 o
  -5  10   8       88.32      102.12     19.06 o
  -4  10   8      355.16      369.12     35.60 o
  -3  10   8       80.58       91.78     19.17 o
  -2  10   8       59.26       46.95     14.16 o
  -1  10   8      104.08      106.75     21.04 o
   0  10   8       11.78       24.20     10.13 o
   1  10   8       45.65       44.43     14.52 o
   2  10   8       85.22       86.18     19.56 o
   3  10   8      129.26      129.12     24.34 o
  -4  11   8        2.90       23.21     14.32 o
  -3  11   8        1.01       -8.04     12.16 o
  -2  11   8       22.22       19.23     11.32 o
  -1  11   8        2.96       13.40      9.46 o
 -15   0   9      121.51      141.00     23.76 o
 -13   0   9      194.54      198.30     25.95 o
 -11   0   9     1086.81     1150.84     55.97 o
  -9   0   9     2510.48     2445.56     75.77 o
  -7   0   9     5838.88     6144.06     64.31 o
  -5   0   9        2.29        1.81      2.49 o
  -3   0   9     5147.08     5582.13     61.46 o
  -1   0   9     1899.79     1834.63     42.32 o
   1   0   9      116.30      142.01     13.83 o
   3   0   9      201.24      231.04     21.04 o
   5   0   9       28.34       31.84      6.61 o
   7   0   9       68.12       67.74      9.69 o
   9   0   9        0.05        0.07      3.95 o
 -14   1   9       35.37       34.18      8.16 o
 -13   1   9        0.82        0.69      5.76 o
 -12   1   9       14.09       11.18      5.90 o
 -11   1   9        9.05       10.76      7.44 o
 -10   1   9      278.85      278.34     19.21 o
  -9   1   9      255.24      225.30     29.05 o
  -8   1   9      328.84      352.88     19.40 o
  -7   1   9        3.64        0.35      2.56 o
  -6   1   9     1076.16     1061.63     19.48 o
  -5   1   9     2206.89     2360.72     22.67 o
  -4   1   9       54.10       60.90      4.10 o
  -3   1   9      150.33      167.85      6.66 o
  -2   1   9       65.71       85.55      4.74 o
  -1   1   9      678.62      698.48     15.76 o
   0   1   9     1443.36     1460.00     20.36 o
   1   1   9       96.94      111.59      6.28 o
   2   1   9      143.80      124.90     13.03 o
   3   1   9       26.45       10.40      6.93 o
   4   1   9        6.90        2.27      3.85 o
   5   1   9       61.80       60.22      7.28 o
   6   1   9       71.46       59.93      7.33 o
   7   1   9       26.23       21.25      5.09 o
   8   1   9       79.26       89.92      8.51 o
   9   1   9       51.72       41.73      7.28 o
 -14   2   9       54.44       67.87     11.71 o
 -13   2   9      231.35      224.27     19.90 o
 -12   2   9       34.94       47.56     11.67 o
 -11   2   9      114.62      106.07     15.18 o
 -10   2   9        0.01       -0.60     11.21 o
  -9   2   9     1609.48     1611.60     55.58 o
  -8   2   9     1355.97     1320.44     48.12 o
  -7   2   9      533.25      481.78     22.14 o
  -6   2   9      240.24      244.19     10.97 o
  -5   2   9     1422.03     1531.59     24.96 o
  -4   2   9      214.85      209.77      5.80 o
  -3   2   9      175.65      163.28      9.02 o
  -2   2   9       25.42       15.11      2.29 o
  -1   2   9     1916.88     1980.14     36.32 o
   0   2   9      281.21      284.84      8.32 o
   1   2   9      205.01      206.61      9.35 o
   2   2   9       27.95       18.02      3.78 o
   3   2   9        0.44        0.23      2.85 o
   4   2   9        0.11       -1.16      3.08 o
   5   2   9      427.05      457.04     19.49 o
   6   2   9      398.97      432.49     22.36 o
   7   2   9        9.30       11.78      4.97 o
   8   2   9       83.03       97.05     10.25 o
   9   2   9       23.77       28.41     14.93 o
 -14   3   9       61.63       28.69      7.38 o
 -13   3   9      130.17      144.69     15.39 o
 -12   3   9        0.82      -12.89      8.59 o
 -11   3   9       43.04       25.60      6.79 o
 -10   3   9      214.00      199.95     23.33 o
  -9   3   9        7.70       16.81     12.46 o
  -8   3   9       88.57       85.01     10.19 o
  -7   3   9      345.48      351.76     19.18 o
  -6   3   9      378.77      356.33     12.31 o
  -5   3   9      224.17      214.48      6.52 o
  -4   3   9        2.19        0.32      4.37 o
  -3   3   9       88.92       83.68      7.03 o
  -2   3   9      432.04      427.48     21.73 o
  -1   3   9       80.79       65.85      5.49 o
   0   3   9     2386.20     2442.52     41.43 o
   1   3   9      399.49      414.02     13.84 o
   2   3   9      207.30      202.93     15.51 o
   3   3   9      218.48      228.32     17.37 o
   4   3   9       46.10       49.13      8.79 o
   5   3   9      253.26      249.28     38.00 o
   6   3   9       67.61       60.54     10.25 o
   7   3   9      315.16      332.83     35.97 o
   8   3   9        0.92        9.25     10.86 o
   9   3   9       14.06       19.57      6.99 o
 -14   4   9      110.65      111.07     14.81 o
 -13   4   9        1.41       -4.46      9.38 o
 -12   4   9        1.85       -2.19      6.16 o
 -11   4   9        3.21       -0.30      6.25 o
 -10   4   9       61.95       39.06      8.12 o
  -9   4   9      238.80      221.78     16.70 o
  -8   4   9     1388.51     1403.93     40.24 o
  -7   4   9       56.00       50.70      5.37 o
  -6   4   9      451.91      422.33     10.78 o
  -5   4   9       55.98       60.94      8.95 o
  -4   4   9       12.06        8.66      2.87 o
  -3   4   9      179.69      180.10     12.13 o
  -2   4   9     1347.41     1368.87     31.96 o
  -1   4   9        0.22       -1.92      1.91 o
   0   4   9        0.08        0.20      2.43 o
   1   4   9       18.57       20.71      3.72 o
   2   4   9      122.55      122.92     13.42 o
   3   4   9       69.94       71.79     14.62 o
   4   4   9      860.93      836.13     49.21 o
   5   4   9       35.70       41.19     13.64 o
   6   4   9        0.06        0.61      7.50 o
   7   4   9       21.08       17.80     10.63 o
   8   4   9       12.58       16.63     10.06 o
 -13   5   9       60.13       61.85     10.91 o
 -12   5   9        3.95       -1.03      3.75 o
 -11   5   9       73.34       74.15     10.96 o
 -10   5   9        7.23        1.60      3.31 o
  -9   5   9      355.94      368.97     16.43 o
  -8   5   9       67.78       73.52      8.80 o
  -7   5   9      444.23      436.15     15.88 o
  -6   5   9      331.58      320.87     19.15 o
  -5   5   9      108.51       98.40     10.47 o
  -4   5   9      636.62      664.43     25.04 o
  -3   5   9       28.85       23.64      6.28 o
  -2   5   9      327.44      327.51     16.22 o
  -1   5   9      493.29      457.47     16.60 o
   0   5   9       43.39       37.68     10.11 o
   1   5   9       78.23       52.02     11.42 o
   2   5   9       65.33       53.82     12.29 o
   3   5   9      211.79      192.20     24.13 o
   4   5   9       50.00       50.76     13.94 o
   5   5   9       41.80       40.66     13.22 o
   6   5   9       64.68       80.36     17.51 o
   7   5   9       50.98       64.33     17.65 o
   8   5   9        0.14        2.67      8.39 o
 -12   6   9        7.65       17.60     19.46 o
 -11   6   9        8.13        6.27      3.85 o
 -10   6   9        9.33        9.98      4.79 o
  -9   6   9      100.95       78.86     15.71 o
  -8   6   9       92.82       86.18     11.31 o
  -7   6   9      807.11      826.30     32.96 o
  -6   6   9      530.68      540.42     26.34 o
  -5   6   9      392.41      389.62     20.66 o
  -4   6   9      502.15      509.00     22.79 o
  -3   6   9       37.04       45.58      6.84 o
  -2   6   9      223.22      207.40     13.34 o
  -1   6   9      591.36      581.78     20.20 o
   0   6   9     1468.01     1351.49     62.25 o
   1   6   9      219.49      175.32     22.70 o
   2   6   9        1.34       -2.21      6.82 o
   3   6   9        3.28       -5.50      7.79 o
   4   6   9        8.14       11.91      8.97 o
   5   6   9      133.65      157.84     25.01 o
   6   6   9       21.41       31.31     12.10 o
   7   6   9        1.91       -4.63      8.92 o
 -12   7   9      109.47      151.31     24.97 o
 -11   7   9        5.10        5.37      7.07 o
 -10   7   9       43.88       31.35      9.94 o
  -9   7   9       25.90       34.63      9.35 o
  -8   7   9       33.25       14.84      5.11 o
  -7   7   9      139.04      131.78     13.50 o
  -6   7   9       89.73       88.64     10.97 o
  -5   7   9      202.66      222.42     16.26 o
  -4   7   9       31.31       30.06      5.98 o
  -3   7   9       44.42       45.82      7.66 o
  -2   7   9      401.93      434.08     20.31 o
  -1   7   9       25.17       22.88     10.59 o
   0   7   9      241.64      227.39     27.12 o
   1   7   9      207.79      193.59     25.72 o
   2   7   9       64.14       46.81     13.88 o
   3   7   9       81.36       80.54     17.03 o
   4   7   9        0.69       -4.03      8.16 o
   5   7   9        7.94        9.18      8.34 o
   6   7   9       49.66       94.32     22.34 o
 -10   8   9        2.14        4.51      8.69 o
  -9   8   9        0.33       -4.80      5.50 o
  -8   8   9        8.19       -3.92      5.30 o
  -7   8   9        0.66       -1.04      4.88 o
  -6   8   9      145.06      137.88     13.95 o
  -5   8   9        3.62        6.70      5.27 o
  -4   8   9      162.89      176.26     14.49 o
  -3   8   9       89.06       70.58     16.05 o
  -2   8   9      158.79      130.79     21.91 o
  -1   8   9      627.92      650.65     47.99 o
   0   8   9        9.58        5.02      7.63 o
   1   8   9       17.25        9.69     11.56 o
   2   8   9       48.96       60.52     15.57 o
   3   8   9        9.37       17.58      9.99 o
   4   8   9        1.45       -2.36      6.45 o
   5   8   9       76.69       76.39     19.39 o
  -9   9   9        6.37       -0.04      6.02 o
  -8   9   9        0.77        7.02      4.92 o
  -7   9   9        0.80        1.86      4.60 o
  -6   9   9       78.39       99.80     12.37 o
  -5   9   9       60.30       51.93     14.41 o
  -4   9   9      164.30      141.64     21.73 o
  -3   9   9       49.45       66.66     17.48 o
  -2   9   9      111.02      121.82     22.44 o
  -1   9   9        5.57      -15.32     12.84 o
   0   9   9       21.35       17.07      7.03 o
   1   9   9        4.45        1.98      7.07 o
   2   9   9       72.22       87.45     19.69 o
   3   9   9        0.04       -0.35      6.77 o
   4   9   9       12.00        3.07      8.74 o
  -7  10   9        1.10        3.51      6.37 o
  -6  10   9        0.85        4.08      5.66 o
  -5  10   9        0.93        1.51      7.12 o
  -4  10   9        0.02       -2.94      7.34 o
  -3  10   9        8.84       12.43      7.47 o
  -2  10   9       55.97       70.82     18.78 o
  -1  10   9       52.69       56.56     14.99 o
   0  10   9        3.01        0.77      6.91 o
   1  10   9        6.89       10.50      8.09 o
   2  10   9       12.53       14.10      9.82 o
 -14   0  10      270.71      315.52     34.15 o
 -12   0  10        0.01        1.77      6.84 o
 -10   0  10      216.02      215.77     24.07 o
  -8   0  10      956.67     1034.89     27.66 o
  -6   0  10        7.64        9.09      5.19 o
  -4   0  10       61.77       67.44      7.41 o
  -2   0  10     4591.93     4402.72     66.30 o
   0   0  10       74.28       80.79     10.64 o
   2   0  10        2.70        1.84      3.94 o
   4   0  10     1062.67     1168.30     51.85 o
   6   0  10      446.50      489.94     26.41 o
   8   0  10      123.30      129.54     28.74 o
 -14   1  10        1.33        0.85      4.50 o
 -13   1  10        0.88       -2.16      8.13 o
 -12   1  10      158.36      168.30     16.72 o
 -11   1  10       39.69       39.30      7.03 o
 -10   1  10      103.73       86.99     10.89 o
  -9   1  10      142.87      111.04      8.41 o
  -8   1  10      206.64      206.81     10.92 o
  -7   1  10      457.67      439.06     16.14 o
  -6   1  10      144.65      168.32      6.64 o
  -5   1  10       91.07       87.45      5.53 o
  -4   1  10      451.33      466.73     11.96 o
  -3   1  10     1987.07     2009.27     23.86 o
  -2   1  10      310.10      307.95     10.69 o
  -1   1  10       46.81       44.03      4.39 o
   0   1  10      100.52      103.41      7.11 o
   1   1  10       11.29        9.45      3.18 o
   2   1  10      130.02      128.60     11.00 o
   3   1  10      713.14      769.92     23.14 o
   4   1  10       96.51      100.60      9.40 o
   5   1  10        0.35       -1.78      3.87 o
   6   1  10        6.92        3.07      4.69 o
   7   1  10       13.40        5.39      3.20 o
   8   1  10        0.48       -5.83      4.05 o
   9   1  10       70.24       73.02      9.70 o
 -14   2  10       60.32       81.62     12.78 o
 -13   2  10        0.06        1.37      7.87 o
 -12   2  10       70.40       69.35     10.75 o
 -11   2  10       25.95       28.71      6.87 o
 -10   2  10       98.76       78.28     11.01 o
  -9   2  10        9.28        7.55      5.04 o
  -8   2  10      656.42      664.06     27.77 o
  -7   2  10      176.41      177.17     14.00 o
  -6   2  10       35.78       38.08      3.19 o
  -5   2  10      529.86      579.85     13.52 o
  -4   2  10       82.99       70.23      9.59 o
  -3   2  10      160.69      141.19      9.05 o
  -2   2  10      140.61      128.09      8.30 o
  -1   2  10      134.85      114.10      6.32 o
   0   2  10      392.60      365.29     10.09 o
   1   2  10       42.60       40.84      4.13 o
   2   2  10       26.26       20.97      3.99 o
   3   2  10       24.06       21.26      4.46 o
   4   2  10       75.47       76.89      8.23 o
   5   2  10      306.87      334.07     17.39 o
   6   2  10        0.08        6.78      4.28 o
   7   2  10       19.94       18.13      5.24 o
   8   2  10       64.06       53.12      8.00 o
 -14   3  10        8.20        5.54      5.56 o
 -13   3  10        3.73        1.28     13.18 o
 -12   3  10       29.08       31.50      6.79 o
 -11   3  10      122.13      137.87     14.79 o
 -10   3  10      280.95      293.52     20.03 o
  -9   3  10        6.80        3.56      4.32 o
  -8   3  10        7.05        6.41      4.35 o
  -7   3  10       73.52       69.44      5.60 o
  -6   3  10        0.00       -0.90      1.63 o
  -5   3  10        2.68        0.99      1.32 o
  -4   3  10      834.34      846.99     22.74 o
  -3   3  10      172.33      228.61     11.76 o
  -2   3  10      436.14      408.83     12.07 o
  -1   3  10       92.48       87.45      6.98 o
   0   3  10      124.57      115.88      6.63 o
   1   3  10      420.20      417.57     15.74 o
   2   3  10      329.36      339.72     20.51 o
   3   3  10       35.54       25.10      6.74 o
   4   3  10       24.75       31.81      7.29 o
   5   3  10      249.22      241.29     19.46 o
   6   3  10        0.23        2.00      8.43 o
   7   3  10        1.83       -2.01      4.35 o
   8   3  10        5.27        5.68      7.40 o
 -13   4  10       24.53       23.03      9.98 o
 -12   4  10       21.63       25.83      7.42 o
 -11   4  10       49.12       46.00      8.41 o
 -10   4  10       88.89       72.01     10.50 o
  -9   4  10      238.46      231.81     17.70 o
  -8   4  10       30.78       53.76      8.46 o
  -7   4  10        4.51        5.81      4.11 o
  -6   4  10      161.99      162.73      6.34 o
  -5   4  10      348.70      314.12     18.04 o
  -4   4  10        0.13       -6.57      5.22 o
  -3   4  10      447.34      409.97     19.15 o
  -2   4  10       84.05       84.47      8.41 o
  -1   4  10     1604.77     1449.51     94.63 o
   0   4  10      546.58      561.12     26.05 o
   1   4  10        4.60        2.81      4.73 o
   2   4  10      113.31      127.02     18.50 o
   3   4  10       79.76       74.28     10.95 o
   4   4  10       26.71       26.31      7.32 o
   5   4  10      136.50      127.37     21.68 o
   6   4  10       52.45       31.30      9.29 o
   7   4  10        0.91       -0.26      6.77 o
   8   4  10        7.41       -1.18      8.24 o
 -13   5  10       83.68       93.05     12.72 o
 -12   5  10        0.30       -2.97      4.09 o
 -11   5  10      152.54      132.20     14.34 o
 -10   5  10      253.73      255.94     19.61 o
  -9   5  10        9.77        7.57     10.08 o
  -8   5  10      108.19      120.56     13.40 o
  -7   5  10       64.68       71.13     10.06 o
  -6   5  10       33.11       25.16      4.54 o
  -5   5  10        0.30        0.11      4.23 o
  -4   5  10     1441.63     1403.37     37.74 o
  -3   5  10      123.66      119.54      9.19 o
  -2   5  10       35.30       30.43      5.67 o
  -1   5  10        0.04        3.99      7.51 o
   0   5  10        0.13       -6.49      5.39 o
   1   5  10       37.49       26.80      9.61 o
   2   5  10      294.54      272.68     28.50 o
   3   5  10      110.30       90.43     16.83 o
   4   5  10      237.24      240.78     28.85 o
   5   5  10       13.07       17.06      9.53 o
   6   5  10        9.49        1.66      8.77 o
   7   5  10        2.71       -9.79      9.03 o
 -12   6  10       28.14       28.24      7.36 o
 -11   6  10        5.15       -3.41      5.06 o
 -10   6  10       12.10       -0.25      8.16 o
  -9   6  10      100.84      104.71     12.62 o
  -8   6  10      101.40      111.06     16.69 o
  -7   6  10      538.09      553.51     27.08 o
  -6   6  10       11.36        6.37      5.54 o
  -5   6  10      299.75      311.25     18.92 o
  -4   6  10       97.64       86.94      9.86 o
  -3   6  10      352.00      368.21     19.22 o
  -2   6  10      552.72      592.54     22.86 o
  -1   6  10      171.67      156.79     21.42 o
   0   6  10      222.35      214.94     25.74 o
   1   6  10       15.58       10.12      7.71 o
   2   6  10      108.41       78.08     16.96 o
   3   6  10       48.41       44.21     13.35 o
   4   6  10       18.82       29.38     12.63 o
   5   6  10      135.32      180.22     27.29 o
   6   6  10        9.33       22.61     11.22 o
 -11   7  10       42.12       30.00     11.28 o
 -10   7  10       15.27       10.15      5.51 o
  -9   7  10      280.19      319.30     22.87 o
  -8   7  10       55.19       62.19     10.65 o
  -7   7  10        6.72       14.11     13.10 o
  -6   7  10      173.95      194.79     16.38 o
  -5   7  10      240.02      237.25     16.95 o
  -4   7  10       55.31       41.15      6.98 o
  -3   7  10      366.80      373.11     19.49 o
  -2   7  10      117.01      110.07     19.07 o
  -1   7  10      104.98       96.17     18.16 o
   0   7  10       27.60       21.67      9.78 o
   1   7  10       15.99        4.60      6.30 o
   2   7  10        3.94        0.27      5.05 o
   3   7  10      128.27      122.68     21.59 o
   4   7  10       22.79        6.96      8.01 o
   5   7  10        2.22       -0.71      7.57 o
   6   7  10       17.78       25.12     13.13 o
 -10   8  10       16.38        9.74      5.50 o
  -9   8  10        0.44      -17.13     11.43 o
  -8   8  10      168.64      163.85     16.47 o
  -7   8  10       91.45       96.50     13.02 o
  -6   8  10      229.08      231.81     18.30 o
  -5   8  10      209.73      212.73     16.68 o
  -4   8  10       30.24        8.14      6.15 o
  -3   8  10        0.26        3.66      8.73 o
  -2   8  10      176.98      185.02     26.45 o
  -1   8  10        2.28       -2.52      6.68 o
   0   8  10       19.64       -5.24     10.65 o
   1   8  10      182.13      228.99     30.00 o
   2   8  10        0.32      -10.79     10.40 o
   3   8  10       12.53        9.55      9.96 o
   4   8  10      168.75      177.66     27.41 o
  -9   9  10      270.84      313.10     24.42 o
  -8   9  10       24.09       20.46      5.74 o
  -7   9  10       29.13       41.26      8.50 o
  -6   9  10        0.80       -0.74      6.43 o
  -5   9  10        2.43        2.19      6.89 o
  -4   9  10       32.34       31.07     13.41 o
  -3   9  10      157.83      164.61     25.32 o
  -2   9  10       31.14       24.51     13.26 o
  -1   9  10        3.39      -20.66     13.78 o
   0   9  10       93.20      109.28     20.77 o
   1   9  10       95.27      108.63     21.63 o
   2   9  10       12.41       21.56     12.58 o
   3   9  10       19.28       22.49     11.21 o
  -6  10  10        1.07       -0.33      6.27 o
  -5  10  10        0.13        6.58     10.11 o
  -4  10  10       14.93        2.25      7.91 o
  -3  10  10       13.92       15.02      8.47 o
  -2  10  10        2.05       -2.08      8.96 o
  -1  10  10        3.41        9.07     10.95 o
   0  10  10        8.54        6.40      7.13 o
 -13   0  11        1.69       -1.11      6.38 o
 -11   0  11       89.00      105.41     17.92 o
  -9   0  11      126.06      122.55      9.73 o
  -7   0  11      497.11      481.11     16.94 o
  -5   0  11      898.53      783.88     26.38 o
  -3   0  11      475.07      476.68     22.59 o
  -1   0  11        4.47        3.08      3.33 o
   1   0  11     2013.60     2130.82     60.26 o
   3   0  11      322.84      329.29     27.49 o
   5   0  11        0.82       -0.56      4.72 o
   7   0  11      166.44      172.08     17.05 o
 -14   1  11       24.82       18.95     10.68 o
 -13   1  11      172.67      185.38     18.07 o
 -12   1  11       25.89       21.11      6.31 o
 -11   1  11       23.28       19.33      5.54 o
 -10   1  11       10.92       -3.49      5.49 o
  -9   1  11       48.58       40.15      4.92 o
  -8   1  11        3.86        4.84      5.22 o
  -7   1  11      110.77      109.65      6.43 o
  -6   1  11       25.05       32.11      3.14 o
  -5   1  11      140.86      137.83      6.84 o
  -4   1  11     1163.76     1062.80     18.97 o
  -3   1  11       43.76       37.32      3.74 o
  -2   1  11        5.51       -0.35      2.07 o
  -1   1  11      360.25      391.39     13.50 o
   0   1  11       59.61       52.78      6.32 o
   1   1  11      264.96      286.70     15.27 o
   2   1  11     1107.57     1136.97     28.25 o
   3   1  11      167.94      167.63     11.47 o
   4   1  11      677.57      743.89     25.23 o
   5   1  11        6.81       11.75      4.22 o
   6   1  11       23.00       21.96      5.35 o
   7   1  11       70.48       56.68      7.23 o
   8   1  11       31.51       23.41      7.52 o
 -14   2  11       14.40        4.03      5.44 o
 -13   2  11        5.00        0.29      6.67 o
 -12   2  11      573.82      599.77     31.18 o
 -11   2  11      172.21      175.26     16.85 o
 -10   2  11      120.48      130.45     14.22 o
  -9   2  11        0.36       -1.01      3.84 o
  -8   2  11        1.22       -1.00      3.41 o
  -7   2  11     1532.95     1507.80     24.07 o
  -6   2  11     1717.85     1779.95     23.19 o
  -5   2  11     1476.52     1416.68     22.23 o
  -4   2  11      410.21      306.99     54.35 o
  -3   2  11       46.00       44.66      5.20 o
  -2   2  11        3.27        1.67      1.01 o
  -1   2  11     1161.06     1172.91     30.82 o
   0   2  11     1275.73     1295.28     25.32 o
   1   2  11     1403.54     1447.04     32.81 o
   2   2  11      346.61      345.72     15.38 o
   3   2  11      236.55      238.78     13.78 o
   4   2  11       58.13       49.30      6.79 o
   5   2  11        5.22        4.37      4.26 o
   6   2  11      279.86      296.18     18.09 o
   7   2  11        0.41       -1.16      4.69 o
   8   2  11       15.06       10.32      6.78 o
 -14   3  11        0.47        1.15      4.58 o
 -13   3  11       26.96       32.18      8.55 o
 -12   3  11        8.22       14.16      7.01 o
 -11   3  11      206.33      218.40     18.79 o
 -10   3  11       17.92       22.21      6.12 o
  -9   3  11      148.01      153.76     14.48 o
  -8   3  11     1082.19     1067.83     29.96 o
  -7   3  11      344.93      370.93     13.37 o
  -6   3  11        1.68        2.40      2.11 o
  -5   3  11      753.43      781.09     23.10 o
  -4   3  11      208.74      196.25     11.59 o
  -3   3  11      537.93      536.59     18.54 o
  -2   3  11       43.54       64.57      9.52 o
  -1   3  11        1.62        0.23      4.68 o
   0   3  11      163.28      142.71     13.60 o
   1   3  11       63.25       61.28      9.97 o
   2   3  11      192.18      180.00     15.72 o
   3   3  11      204.28      207.58     17.52 o
   4   3  11       18.38        6.84      4.71 o
   5   3  11       45.30       29.90      7.17 o
   6   3  11       24.98       28.25      8.24 o
   7   3  11       23.05       19.88      7.02 o
 -13   4  11        0.01        1.55      7.73 o
 -12   4  11      389.01      453.54     27.32 o
 -11   4  11      106.87      114.51     13.60 o
 -10   4  11      229.30      218.77     18.20 o
  -9   4  11      237.68      210.49     16.76 o
  -8   4  11      317.63      317.09     16.94 o
  -7   4  11      112.09      114.54      7.92 o
  -6   4  11      890.15      866.34     19.86 o
  -5   4  11      925.11      919.33     31.22 o
  -4   4  11      749.33      803.45     34.36 o
  -3   4  11     1356.53     1368.80     36.12 o
  -2   4  11      385.05      381.13     18.53 o
  -1   4  11      282.69      286.17     19.41 o
   0   4  11      585.00      600.97     28.05 o
   1   4  11      114.72       91.50     11.79 o
   2   4  11     1195.64     1162.05     44.46 o
   3   4  11       52.66       56.24     15.01 o
   4   4  11       44.43       40.28      8.64 o
   5   4  11        7.96       -0.08      7.75 o
   6   4  11       15.32        3.43      8.83 o
   7   4  11        4.04        1.14      6.94 o
 -13   5  11        1.91       -1.73     12.44 o
 -12   5  11       61.63       73.27     11.84 o
 -11   5  11       54.68       51.11      9.68 o
 -10   5  11      173.83      167.34     15.74 o
  -9   5  11       22.99       20.77      5.67 o
  -8   5  11        6.26        7.07      4.70 o
  -7   5  11       29.83       24.78      6.18 o
  -6   5  11      160.91      154.49     13.72 o
  -5   5  11       88.37       80.91      9.90 o
  -4   5  11      186.58      221.31     18.28 o
  -3   5  11      410.54      397.63     26.27 o
  -2   5  11       25.84       22.20      5.45 o
  -1   5  11       24.40       10.73      5.87 o
   0   5  11      180.42      163.48     21.25 o
   1   5  11       21.59       16.79      6.28 o
   2   5  11        3.57       11.29      8.31 o
   3   5  11      128.79      140.70     22.17 o
   4   5  11       47.41       51.09     14.26 o
   5   5  11        0.01        4.23      7.52 o
   6   5  11        0.81        6.45      9.38 o
 -12   6  11       31.34       39.40      8.78 o
 -11   6  11       50.40       49.86     15.96 o
 -10   6  11       41.90       36.26      8.57 o
  -9   6  11       19.42       16.67      6.08 o
  -8   6  11        7.98        3.14      4.78 o
  -7   6  11        0.58       -2.77      7.77 o
  -6   6  11      426.03      427.85     23.41 o
  -5   6  11        0.45        2.64      3.99 o
  -4   6  11      822.37      815.89     30.02 o
  -3   6  11      291.79      298.06     17.58 o
  -2   6  11      175.28      179.51     20.05 o
  -1   6  11        1.65       -1.55      6.71 o
   0   6  11      176.50      179.79     23.69 o
   1   6  11      300.05      287.05     30.30 o
   2   6  11        3.37        3.28      5.96 o
   3   6  11       22.04        7.19      6.11 o
   4   6  11        4.85       -2.67      5.72 o
   5   6  11        9.28       13.23      9.84 o
   6   6  11       76.03      107.65     23.46 o
 -11   7  11        8.01       16.49      8.41 o
 -10   7  11      292.83      323.57     24.42 o
  -9   7  11       58.83       62.05     11.06 o
  -8   7  11       27.83       20.89      6.17 o
  -7   7  11      163.72      165.26     15.95 o
  -6   7  11       33.94       33.15      7.67 o
  -5   7  11       75.95       67.28      9.41 o
  -4   7  11      272.72      283.14     15.63 o
  -3   7  11       19.04       18.91      8.71 o
  -2   7  11      142.91      116.77     19.88 o
  -1   7  11       39.43       42.49     13.28 o
   0   7  11        1.00       -3.07      8.06 o
   1   7  11       64.08       63.04     15.64 o
   2   7  11       27.98       36.93     13.36 o
   3   7  11        5.77        1.40      7.65 o
   4   7  11        7.20        4.73      7.19 o
   5   7  11        1.79       -0.97      7.10 o
 -10   8  11        8.40       20.30      8.37 o
  -9   8  11        2.75       -1.66      5.10 o
  -8   8  11        4.98       12.26      6.05 o
  -7   8  11      108.34      126.95     14.56 o
  -6   8  11       19.62       18.39      7.16 o
  -5   8  11      461.27      493.64     41.04 o
  -4   8  11       14.39       22.63     12.46 o
  -3   8  11       79.14       70.60     17.50 o
  -2   8  11        3.90       13.78      9.09 o
  -1   8  11       20.21       15.81     10.83 o
   0   8  11        4.12       -1.65      6.95 o
   1   8  11      166.76      195.38     27.90 o
   2   8  11        1.71       -9.57      7.23 o
   3   8  11        8.31       15.22     10.20 o
  -8   9  11       23.57       16.87      9.99 o
  -7   9  11       54.67       57.22     15.64 o
  -6   9  11        0.83        4.16      6.14 o
  -5   9  11       71.35       70.75     17.80 o
  -4   9  11       10.57        4.26      9.37 o
  -3   9  11        0.04        3.41      6.86 o
  -2   9  11      123.58      144.38     24.95 o
  -1   9  11       45.10       49.83     14.79 o
   0   9  11       21.05       15.92      8.42 o
   1   9  11        1.15       -0.11      9.14 o
  -4  10  11       61.80       65.58     19.47 o
  -3  10  11       42.81       28.89     10.10 o
  -2  10  11       46.47       53.41     15.22 o
 -14   0  12        2.81       -2.73      7.12 o
 -12   0  12      151.59      181.48     24.59 o
 -10   0  12      702.71      690.20     44.51 o
  -8   0  12        0.32       -1.96      2.60 o
  -6   0  12      891.66      847.20     23.49 o
  -4   0  12      200.44      228.56     13.26 o
  -2   0  12      622.78      622.27     27.87 o
   0   0  12      335.95      340.72     22.89 o
   2   0  12       22.81       33.21      9.44 o
   4   0  12       15.33       33.48      8.60 o
   6   0  12        5.24       -0.11      7.21 o
 -14   1  12       20.96       20.59      7.29 o
 -13   1  12       31.95       36.82      7.85 o
 -12   1  12        4.04        3.44      4.46 o
 -11   1  12      135.36      142.39     15.11 o
 -10   1  12      241.35      253.38     19.55 o
  -9   1  12      398.43      406.45     13.75 o
  -8   1  12       14.08       10.82      2.51 o
  -7   1  12      869.75      849.35     20.96 o
  -6   1  12     1243.64     1241.03     18.84 o
  -5   1  12        4.74        2.73      2.41 o
  -4   1  12      186.85      174.48      7.89 o
  -3   1  12      119.34      127.61      7.45 o
  -2   1  12      245.51      249.99     12.75 o
  -1   1  12      576.67      582.19     17.54 o
   0   1  12       78.16       67.23      6.75 o
   1   1  12       13.56       12.19      5.11 o
   2   1  12      177.63      156.21     11.11 o
   3   1  12       53.58       56.92      7.52 o
   4   1  12       87.66      103.37     10.24 o
   5   1  12      167.07      188.39     13.96 o
   6   1  12       41.28       36.69      5.45 o
   7   1  12       63.97       55.69      7.42 o
 -14   2  12       38.56       32.05      7.53 o
 -13   2  12       18.22       26.44      7.69 o
 -12   2  12        0.15        0.55      4.67 o
 -11   2  12      105.68      104.04     13.33 o
 -10   2  12        4.54        6.49      4.04 o
  -9   2  12      130.53      123.75     13.09 o
  -8   2  12       57.95       55.50      5.85 o
  -7   2  12      221.97      218.47      9.43 o
  -6   2  12      225.87      214.41      9.15 o
  -5   2  12      100.59       90.14      4.13 o
  -4   2  12        0.85        0.33      1.42 o
  -3   2  12       20.06       15.55      4.80 o
  -2   2  12        2.33        2.79      2.31 o
  -1   2  12      216.57      215.86     15.56 o
   0   2  12        7.44        9.48      3.01 o
   1   2  12     1176.72     1229.20     27.84 o
   2   2  12        1.58       -1.07      3.01 o
   3   2  12        4.86       -0.73      2.68 o
   4   2  12      175.39      181.28     13.15 o
   5   2  12       36.85       41.44      7.11 o
   6   2  12        1.45        1.46      4.97 o
   7   2  12       56.07       56.41     14.35 o
 -13   3  12       28.46       31.51      8.05 o
 -12   3  12        0.44       -1.35      4.94 o
 -11   3  12      273.16      277.59     21.18 o
 -10   3  12       14.63       18.73      5.61 o
  -9   3  12       29.14       22.91      5.11 o
  -8   3  12       83.77       83.85      6.94 o
  -7   3  12       64.41       60.92      5.40 o
  -6   3  12       10.90        7.29      3.16 o
  -5   3  12       38.68       33.97      5.49 o
  -4   3  12      133.56      137.01      9.96 o
  -3   3  12      337.26      329.07     15.17 o
  -2   3  12     1366.28     1483.06     41.54 o
  -1   3  12      184.69      187.64     15.24 o
   0   3  12      105.87      120.95     14.19 o
   1   3  12       65.74       68.94      9.99 o
   2   3  12       12.37        7.48      8.94 o
   3   3  12       19.29       13.02      6.04 o
   4   3  12       30.00       28.03      7.08 o
   5   3  12       32.37       43.01      9.36 o
   6   3  12      177.26      183.58     40.30 o
   7   3  12        6.56       16.90      8.29 o
 -13   4  12       81.12      100.70     14.00 o
 -12   4  12       22.19       22.59      7.00 o
 -11   4  12        0.31        1.93      6.55 o
 -10   4  12       45.03       38.24      7.96 o
  -9   4  12       15.07       12.80      3.90 o
  -8   4  12      201.96      197.63     13.59 o
  -7   4  12        0.29       -1.85      4.34 o
  -6   4  12       64.66       45.52      7.49 o
  -5   4  12        0.20       -3.88      4.08 o
  -4   4  12      255.57      255.19     16.93 o
  -3   4  12        4.00       -0.63      5.78 o
  -2   4  12      284.99      275.01     19.53 o
  -1   4  12      499.13      548.00     27.30 o
   0   4  12       22.50       21.96     14.85 o
   1   4  12       57.41       73.01     11.55 o
   2   4  12        3.18       -0.53      9.15 o
   3   4  12       54.34       66.10     11.37 o
   4   4  12       11.77        3.40      4.72 o
   5   4  12        6.66        0.63      4.29 o
   6   4  12        0.03       -7.11      9.50 o
 -12   5  12       14.65        5.69      5.06 o
 -11   5  12        3.09        4.16      5.49 o
 -10   5  12        0.07        0.08      4.04 o
  -9   5  12        3.16        1.06      5.23 o
  -8   5  12      376.09      408.07     24.29 o
  -7   5  12       17.92       15.36      5.61 o
  -6   5  12        0.84       -1.88      4.64 o
  -5   5  12       69.88       58.86      8.44 o
  -4   5  12       98.70      103.76      9.20 o
  -3   5  12       65.36       65.60      8.53 o
  -2   5  12      267.47      263.11     27.41 o
  -1   5  12      533.71      529.12     39.62 o
   0   5  12      239.52      228.55     26.39 o
   1   5  12        2.24       -6.72      6.77 o
   2   5  12        6.17       -0.78      6.85 o
   3   5  12       13.99       24.59     11.51 o
   4   5  12      108.04      121.91     22.42 o
   5   5  12       30.95       44.35     14.78 o
 -12   6  12       58.46       62.26     13.52 o
 -11   6  12       18.72       23.63     10.21 o
 -10   6  12      132.47      143.71     16.22 o
  -9   6  12        6.81        6.59      4.70 o
  -8   6  12      254.97      244.13     19.66 o
  -7   6  12        0.03       -1.32      5.12 o
  -6   6  12       35.33       30.57      6.51 o
  -5   6  12        0.34       -0.16      4.30 o
  -4   6  12        7.59        1.34     11.01 o
  -3   6  12      640.70      624.51     26.17 o
  -2   6  12      202.21      172.59     23.80 o
  -1   6  12       57.81       32.25     11.80 o
   0   6  12       47.30       43.77     12.75 o
   1   6  12        1.32       -0.28      6.81 o
   2   6  12       26.10       37.61     13.41 o
   3   6  12        0.34       -4.64      5.90 o
   4   6  12       36.31       50.22     14.70 o
   5   6  12        9.40       20.12     12.34 o
 -11   7  12       17.86       32.67      9.48 o
 -10   7  12        1.40        6.85      6.09 o
  -9   7  12        5.03        1.89     10.29 o
  -8   7  12        0.40       -2.91      7.14 o
  -7   7  12      542.61      565.32     29.49 o
  -6   7  12       41.13       38.93      7.31 o
  -5   7  12        8.37        2.89      6.85 o
  -4   7  12        1.05       -6.08      6.90 o
  -3   7  12       26.04       28.60     11.99 o
  -2   7  12       25.40        8.80      6.94 o
  -1   7  12      210.08      219.56     28.58 o
   0   7  12       62.52       48.80     14.33 o
   1   7  12       17.58        2.58      8.28 o
   2   7  12       36.52       42.05     13.99 o
   3   7  12       19.66       11.23      8.06 o
   4   7  12       50.44       69.91     18.98 o
  -9   8  12       11.51       18.64      7.73 o
  -8   8  12        1.27        4.86      4.98 o
  -7   8  12       40.30       45.37      9.16 o
  -6   8  12       79.03       92.35     18.66 o
  -5   8  12       34.80       24.39     10.01 o
  -4   8  12       96.97       83.83     18.62 o
  -3   8  12        6.31       -3.95      8.35 o
  -2   8  12       16.87        3.06      7.69 o
  -1   8  12       87.15       60.51     16.06 o
   0   8  12       21.31       28.05     11.75 o
   1   8  12       25.68        7.58     10.00 o
   2   8  12        6.58        2.51      5.70 o
  -7   9  12       10.16        4.93      6.84 o
  -6   9  12        0.55        0.53      6.16 o
  -5   9  12        3.26        7.17      5.57 o
  -4   9  12        3.35        4.64      7.78 o
  -3   9  12       62.00       91.80     20.94 o
  -2   9  12       20.57       18.98     11.25 o
  -1   9  12       38.36       81.34     19.30 o
   0   9  12        2.96       12.93      7.46 o
 -13   0  13       70.88       72.18     16.13 o
 -11   0  13       34.66       29.10      9.25 o
  -9   0  13      875.17      935.15     34.86 o
  -7   0  13      420.17      404.90     16.94 o
  -5   0  13     1700.66     1712.33     31.47 o
  -3   0  13     1055.43      977.20     35.60 o
  -1   0  13      454.46      526.46     28.48 o
   1   0  13      376.66      418.44     29.06 o
   3   0  13     2406.77     2718.52     61.97 o
   5   0  13      107.82       97.77     12.87 o
 -14   1  13      117.46      122.08     15.60 o
 -13   1  13       21.04       35.78      9.33 o
 -12   1  13        5.07       -0.51      5.62 o
 -11   1  13        0.34       -3.44      5.24 o
 -10   1  13       81.74       77.81     10.94 o
  -9   1  13     1119.91     1025.99     60.50 o
  -8   1  13      740.57      763.01     18.53 o
  -7   1  13       61.81       52.65      5.08 o
  -6   1  13        0.03        3.49      3.77 o
  -5   1  13        7.24        9.03      3.24 o
  -4   1  13      323.94      285.14     15.65 o
  -3   1  13        0.22       -3.14      2.56 o
  -2   1  13      408.46      392.90     20.02 o
  -1   1  13        2.83        0.42      2.48 o
   0   1  13       41.55       51.22      7.76 o
   1   1  13        0.21       -4.20      3.23 o
   2   1  13        1.41        4.43      3.51 o
   3   1  13       14.50       10.35      3.85 o
   4   1  13      186.28      199.25     14.25 o
   5   1  13        1.70       -3.83      5.51 o
   6   1  13       91.67       89.24     11.35 o
 -13   2  13        1.83       -0.56      5.59 o
 -12   2  13       24.75       27.28     10.42 o
 -11   2  13       60.99       53.36      9.20 o
 -10   2  13      156.26      187.23     13.84 o
  -9   2  13        0.84       -0.91      2.50 o
  -8   2  13        1.60        1.91      2.29 o
  -7   2  13       90.91       89.76      6.34 o
  -6   2  13       27.48       21.03      3.26 o
  -5   2  13      144.90      139.85     10.47 o
  -4   2  13      295.15      288.98     14.48 o
  -3   2  13      977.90      978.58     33.21 o
  -2   2  13        6.13        1.45      3.71 o
  -1   2  13      400.23      415.80     22.26 o
   0   2  13       55.00       48.92      8.38 o
   1   2  13      288.29      290.89     20.37 o
   2   2  13      125.73      142.59     14.53 o
   3   2  13      182.01      176.00     16.79 o
   4   2  13       67.90       83.71     12.55 o
   5   2  13       94.95       87.80     13.23 o
   6   2  13        0.97       -1.00      5.29 o
 -13   3  13        0.41        0.63      4.54 o
 -12   3  13        7.48        3.87      6.31 o
 -11   3  13        0.53        2.64      4.88 o
 -10   3  13       10.25        7.83      4.03 o
  -9   3  13       59.78       64.40      6.36 o
  -8   3  13       28.99       27.93      4.06 o
  -7   3  13      633.44      642.84     20.52 o
  -6   3  13       40.88       31.17      5.35 o
  -5   3  13        4.92        3.94      3.20 o
  -4   3  13       33.35       32.33      5.18 o
  -3   3  13        0.29       -0.01      4.30 o
  -2   3  13      193.24      202.68     16.65 o
  -1   3  13      107.86      127.56     20.76 o
   0   3  13      121.47      110.25     13.11 o
   1   3  13       70.75       65.08     10.19 o
   2   3  13       17.53        8.93      4.27 o
   3   3  13        2.21       -3.00      4.65 o
   4   3  13        0.86       -3.02      5.78 o
   5   3  13       85.63      106.52     27.51 o
   6   3  13       24.95       27.47     12.44 o
 -13   4  13        0.47        3.27      8.95 o
 -12   4  13        4.61        5.74      4.92 o
 -11   4  13       61.99       65.05      8.96 o
 -10   4  13      498.57      568.31     24.84 o
  -9   4  13        8.97        6.35      3.54 o
  -8   4  13       45.70       57.29      9.10 o
  -7   4  13      227.72      217.90     17.19 o
  -6   4  13      183.20      180.46     14.91 o
  -5   4  13       18.75       12.14      4.29 o
  -4   4  13      135.14      141.88     12.83 o
  -3   4  13       18.33       27.09      6.16 o
  -2   4  13      730.08      684.16     31.43 o
  -1   4  13       43.62       46.37     16.04 o
   0   4  13        4.56        3.02     10.16 o
   1   4  13        0.14        0.80      6.29 o
   2   4  13      118.65      118.07     14.46 o
   3   4  13       53.17       46.74     19.42 o
   4   4  13      100.16      143.92     26.27 o
   5   4  13       19.06       18.67     14.11 o
 -12   5  13        3.98       -2.20      4.11 o
 -11   5  13       66.01       96.08     10.96 o
 -10   5  13       31.16       36.52      9.12 o
  -9   5  13       89.54      107.41     13.53 o
  -8   5  13       62.91       57.58      9.62 o
  -7   5  13      118.49      136.23     14.00 o
  -6   5  13      153.20      149.41     13.96 o
  -5   5  13      219.63      207.47     16.37 o
  -4   5  13      214.29      193.96     15.55 o
  -3   5  13      187.15      190.88     14.75 o
  -2   5  13       10.48        8.01      6.39 o
  -1   5  13      245.13      252.97     28.34 o
   0   5  13        0.03      -11.23      7.82 o
   1   5  13        5.00       -0.49      7.12 o
   2   5  13       13.42        9.90      7.69 o
   3   5  13       10.80        7.10      9.27 o
   4   5  13        9.66       13.39     10.23 o
 -11   6  13       61.24       51.40     11.77 o
 -10   6  13       22.49       20.49      6.74 o
  -9   6  13      266.24      299.51     22.53 o
  -8   6  13       71.67       71.81     11.29 o
  -7   6  13        0.27       -2.88      5.93 o
  -6   6  13      143.33      135.44     13.94 o
  -5   6  13      229.70      250.60     18.30 o
  -4   6  13      256.38      248.94     17.51 o
  -3   6  13       67.54       63.13     14.77 o
  -2   6  13       54.33       52.88     13.95 o
  -1   6  13        6.59        5.46      7.34 o
   0   6  13        0.10       -5.02      7.59 o
   1   6  13       32.78       12.68      8.72 o
   2   6  13       60.43       79.73     17.77 o
   3   6  13       46.08       33.29     12.83 o
   4   6  13       47.14       61.97     17.05 o
 -10   7  13       61.32       62.11     10.97 o
  -9   7  13        1.54        2.17      5.78 o
  -8   7  13       22.56       30.58      7.33 o
  -7   7  13       21.09       22.18      6.98 o
  -6   7  13        2.89        0.13      3.90 o
  -5   7  13       66.08       53.51     14.39 o
  -4   7  13       47.67       33.73     11.52 o
  -3   7  13        0.03        0.87      8.55 o
  -2   7  13      218.00      249.46     30.86 o
  -1   7  13        7.15       11.11      9.96 o
   0   7  13        4.86       13.21      9.69 o
   1   7  13       81.91       62.38     16.60 o
   2   7  13       15.89       19.70     10.05 o
  -8   8  13       22.37       16.77      5.18 o
  -7   8  13       63.50       62.64     15.80 o
  -6   8  13       46.35       59.27     15.28 o
  -5   8  13       43.46       40.81     13.65 o
  -4   8  13       17.65        5.12      5.96 o
  -3   8  13       76.67      106.65     21.69 o
  -2   8  13       11.21        7.61      6.48 o
  -1   8  13      130.39      114.19     22.43 o
   0   8  13      110.76      110.09     22.10 o
   1   8  13        0.66       -4.27      8.31 o
  -5   9  13       21.62       28.63     12.11 o
  -4   9  13       24.30       29.88     12.78 o
  -3   9  13        0.76        4.05      7.40 o
 -12   0  14      129.78      125.20     22.37 o
 -10   0  14      124.40      145.43     14.67 o
  -8   0  14        4.67        2.24      3.08 o
  -6   0  14       47.78       29.82      5.40 o
  -4   0  14      368.38      405.51     23.64 o
  -2   0  14      110.34       89.76     11.57 o
   0   0  14      454.35      332.08     24.93 o
   2   0  14       83.52       92.28     12.15 o
   4   0  14       26.59       14.44      5.36 o
 -13   1  14      217.43      253.67     40.47 o
 -12   1  14        5.12        6.18      5.27 o
 -11   1  14      185.91      198.13     14.89 o
 -10   1  14      147.05      140.69     10.16 o
  -9   1  14       50.36       48.61      4.68 o
  -8   1  14       57.66       54.58      5.17 o
  -7   1  14      631.80      617.74     17.10 o
  -6   1  14      920.01      909.38     20.40 o
  -5   1  14     1432.70     1442.55     32.13 o
  -4   1  14      139.82      108.26     10.78 o
  -3   1  14      346.33      344.50     19.24 o
  -2   1  14      193.67      162.22     17.85 o
  -1   1  14       14.40        6.76      3.41 o
   0   1  14       57.87       50.88     11.17 o
   1   1  14       82.02       92.84     11.25 o
   2   1  14        1.57       -3.66      5.68 o
   3   1  14        0.97       -3.05      8.21 o
   4   1  14        6.42        4.30      5.89 o
   5   1  14        7.54        0.60      4.43 o
 -13   2  14       33.05       32.85      9.01 o
 -12   2  14        2.31        8.27      5.69 o
 -11   2  14      144.76      139.14     12.79 o
 -10   2  14      246.72      275.38     13.96 o
  -9   2  14        3.87       -0.04      2.49 o
  -8   2  14      125.50      123.12      7.88 o
  -7   2  14       40.96       32.06      3.81 o
  -6   2  14       23.47       19.69      4.40 o
  -5   2  14       14.44        7.43      3.28 o
  -4   2  14      545.95      553.85     25.85 o
  -3   2  14        1.01       -0.08      7.14 o
  -2   2  14      314.07      295.28     19.28 o
  -1   2  14      211.24      206.56     16.84 o
   0   2  14      252.09      247.14     18.62 o
   1   2  14       10.53        9.75      4.61 o
   2   2  14      147.82      161.05     16.38 o
   3   2  14        0.02       -1.27      4.99 o
   4   2  14       13.94       11.77      5.77 o
   5   2  14      180.23      176.73     35.17 o
 -13   3  14       62.92       67.64     12.32 o
 -12   3  14      433.61      486.22     29.79 o
 -11   3  14      207.11      261.05     22.84 o
 -10   3  14      129.22      139.26     12.31 o
  -9   3  14       74.73       80.18      9.20 o
  -8   3  14       22.13       21.07      4.97 o
  -7   3  14        3.86       -0.89      3.37 o
  -6   3  14      594.48      614.34     22.95 o
  -5   3  14      598.84      555.39     21.40 o
  -4   3  14     1107.29     1160.92     30.66 o
  -3   3  14       12.38        1.40      8.29 o
  -2   3  14       54.69       64.07      9.94 o
  -1   3  14      103.16      116.34     21.74 o
   0   3  14      531.40      587.51     29.71 o
   1   3  14        6.81        7.53     13.75 o
   2   3  14       82.40       90.56     12.67 o
   3   3  14        8.02        1.32      4.61 o
   4   3  14        0.24       -6.14      6.08 o
   5   3  14        0.08        1.81      5.57 o
 -12   4  14        1.96        2.80      3.96 o
 -11   4  14        0.55        2.19      5.17 o
 -10   4  14        4.68        2.07      4.07 o
  -9   4  14       78.43       82.91     11.47 o
  -8   4  14       33.04       41.54      7.73 o
  -7   4  14      134.83      139.44     14.39 o
  -6   4  14        9.05        9.97      4.93 o
  -5   4  14      114.59      120.33     12.40 o
  -4   4  14       15.29        5.01      4.42 o
  -3   4  14       34.02       40.35      8.80 o
  -2   4  14        3.50       14.63     17.53 o
  -1   4  14      152.38      180.13     17.22 o
   0   4  14       45.86       63.48     13.80 o
   1   4  14       48.09       43.05     10.88 o
   2   4  14        5.15        2.40      7.59 o
   3   4  14       50.80       68.84     19.99 o
   4   4  14        1.49       -8.57     11.40 o
 -11   5  14       21.74       30.21      8.36 o
 -10   5  14       90.46       94.83     13.09 o
  -9   5  14       71.75       77.15     11.74 o
  -8   5  14       76.57       75.65     10.74 o
  -7   5  14        4.95        4.30      4.91 o
  -6   5  14       57.87       81.04     11.05 o
  -5   5  14      503.11      513.95     26.13 o
  -4   5  14        0.05       -9.63      6.42 o
  -3   5  14       65.57       39.74     12.47 o
  -2   5  14      125.98      113.74     19.30 o
  -1   5  14       30.34       33.05     10.59 o
   0   5  14       69.34       84.37     17.50 o
   1   5  14       16.79       16.76      8.13 o
   2   5  14      232.71      293.32     33.02 o
   3   5  14        1.91        9.88      9.44 o
 -10   6  14       26.14       37.62      8.78 o
  -9   6  14       32.49       33.36      7.46 o
  -8   6  14       87.27       92.88     12.18 o
  -7   6  14       93.91       88.92     11.33 o
  -6   6  14        4.95        9.12      4.66 o
  -5   6  14        4.28        4.53      5.43 o
  -4   6  14      150.97      163.50     24.86 o
  -3   6  14        0.48        2.14      5.17 o
  -2   6  14        3.71       -2.43      8.50 o
  -1   6  14        0.72       10.19      6.69 o
   0   6  14       16.73       13.05      8.48 o
   1   6  14      118.38      107.89     21.40 o
   2   6  14       71.76       72.28     18.01 o
  -9   7  14        0.80        0.06      4.62 o
  -8   7  14        3.16        5.43      3.64 o
  -7   7  14       82.65       94.63     12.15 o
  -6   7  14        0.09       -6.20      6.14 o
  -5   7  14       68.58      103.93     20.59 o
  -4   7  14        4.57       -8.84      9.00 o
  -3   7  14        2.80        6.87      7.25 o
  -2   7  14        7.40        7.74      7.70 o
  -1   7  14       30.73       32.43     11.57 o
   0   7  14       50.90       43.63     14.12 o
   1   7  14      181.10      205.40     30.81 o
  -7   8  14       25.36       21.75      8.95 o
  -6   8  14       51.59       61.91     16.99 o
  -5   8  14       42.31       21.15     11.17 o
  -4   8  14        0.09      -12.70     10.73 o
  -3   8  14        6.37       -8.14      7.66 o
  -2   8  14        0.61        4.79      7.87 o
  -1   8  14        0.54        6.68      7.96 o
 -13   0  15      136.53      150.61     25.50 o
 -11   0  15        0.14       -1.34      4.73 o
  -9   0  15      101.12      121.86     10.37 o
  -7   0  15      103.29      124.22     10.29 o
  -5   0  15       32.88       30.02      5.40 o
  -3   0  15      380.21      304.32     39.30 o
  -1   0  15      147.56      158.79     21.80 o
   1   0  15        0.15      -16.98     11.32 o
   3   0  15       15.48       13.54      7.97 o
 -13   1  15       10.54        9.00      6.34 o
 -12   1  15      131.14      166.31     11.98 o
 -11   1  15        0.38        2.23      3.10 o
 -10   1  15        0.80        1.14      2.77 o
  -9   1  15       23.94       21.54      3.21 o
  -8   1  15       63.09       58.93      5.07 o
  -7   1  15      436.22      444.66     14.98 o
  -6   1  15       97.34      102.04      7.82 o
  -5   1  15      231.98      202.84     15.24 o
  -4   1  15       74.68       55.58      7.82 o
  -3   1  15      106.57       90.00     10.23 o
  -2   1  15       55.72       42.64      7.12 o
  -1   1  15       18.43       15.34     11.47 o
   0   1  15        6.37      -15.10     20.45 o
   1   1  15       32.60       31.54      6.77 o
   2   1  15       16.98       15.65      5.80 o
   3   1  15       29.15       28.50      7.31 o
   4   1  15       27.17       31.15      7.18 o
 -13   2  15      134.12      145.10     16.88 o
 -12   2  15        8.68        9.01      4.45 o
 -11   2  15       10.60       10.71      4.49 o
 -10   2  15        3.28        2.73      3.91 o
  -9   2  15        0.39        3.81      3.44 o
  -8   2  15      416.12      430.40     14.93 o
  -7   2  15      150.41      178.86     12.87 o
  -6   2  15       37.02       36.94      6.01 o
  -5   2  15       86.44       88.48      8.73 o
  -4   2  15        0.62       -2.41      4.79 o
  -3   2  15      105.83      120.69     12.63 o
  -2   2  15       42.48       55.70     15.85 o
  -1   2  15       15.78       14.55      5.21 o
   0   2  15      489.70      508.19     27.76 o
   1   2  15        1.07       -0.16      4.63 o
   2   2  15       29.66       29.95      7.81 o
   3   2  15        4.27       -1.12      9.61 o
   4   2  15        1.16        3.88      6.26 o
 -12   3  15       22.90       17.63      5.58 o
 -11   3  15        5.96       -0.17      4.26 o
 -10   3  15        7.20        0.50      3.76 o
  -9   3  15      167.15      196.63     14.50 o
  -8   3  15       22.85       18.37      5.84 o
  -7   3  15      451.04      477.82     21.16 o
  -6   3  15       48.47       52.80      7.34 o
  -5   3  15        4.53        1.61      5.91 o
  -4   3  15      169.73      172.79     15.73 o
  -3   3  15      259.71      260.58     19.64 o
  -2   3  15       45.24       42.13      9.95 o
  -1   3  15        4.40        9.93      8.03 o
   0   3  15       16.60       13.35     11.88 o
   1   3  15      121.50      127.49     15.27 o
   2   3  15       45.71       49.24     11.27 o
   3   3  15        1.04        7.13     10.08 o
 -12   4  15        5.76       -4.00      5.92 o
 -11   4  15        9.08       14.81      5.27 o
 -10   4  15       24.72       17.35      5.51 o
  -9   4  15       44.10       35.22      7.71 o
  -8   4  15      220.56      253.14     19.82 o
  -7   4  15        0.00        0.07      4.29 o
  -6   4  15       25.15       22.66      6.62 o
  -5   4  15       83.14       71.86      9.96 o
  -4   4  15       19.36       30.97      8.02 o
  -3   4  15       31.76       34.30      8.40 o
  -2   4  15      613.78      656.87     47.62 o
  -1   4  15        6.55        4.13      5.91 o
   0   4  15       95.60      117.34     17.95 o
   1   4  15       71.09       64.14     25.07 o
   2   4  15        4.44       15.53      7.95 o
   3   4  15       48.27       48.68     14.37 o
 -11   5  15        0.14        5.16      9.32 o
 -10   5  15       90.14       81.43     12.12 o
  -9   5  15       25.44       27.49      6.99 o
  -8   5  15        4.53        3.34      4.13 o
  -7   5  15       31.62       31.16      8.43 o
  -6   5  15       18.12       17.37      6.92 o
  -5   5  15      130.38      141.35     14.21 o
  -4   5  15       69.80       54.25      8.62 o
  -3   5  15       37.29       48.34     13.64 o
  -2   5  15      113.65       87.23     18.02 o
  -1   5  15        3.11        1.37      6.82 o
   0   5  15      162.88      185.92     26.34 o
   1   5  15        0.49       -1.59      6.60 o
   2   5  15        0.08       11.02      8.76 o
 -10   6  15        4.38        4.80      5.43 o
  -9   6  15       11.91       11.66      5.38 o
  -8   6  15       68.42       77.75     11.49 o
  -7   6  15       48.81       56.24      9.47 o
  -6   6  15       30.74       41.55      8.48 o
  -5   6  15        0.86        0.37      6.02 o
  -4   6  15       11.10       -0.83      6.59 o
  -3   6  15        5.22        8.44      8.27 o
  -2   6  15        0.66       -6.10      9.76 o
  -1   6  15       83.77       90.81     19.89 o
   0   6  15       92.96       82.22     19.70 o
   1   6  15        0.34       -1.03      5.95 o
  -8   7  15       18.09       10.74      6.64 o
  -7   7  15        0.00        2.47      7.38 o
  -6   7  15        6.63        1.13      6.41 o
  -5   7  15        1.04       -1.72      7.12 o
  -4   7  15       14.22        8.02      7.90 o
  -3   7  15        3.86       17.42     10.38 o
  -2   7  15       15.80       -1.93      7.43 o
  -1   7  15       11.53        9.04      7.71 o
 -12   0  16        0.29       -4.90      4.89 o
 -10   0  16        0.84        6.36      5.32 o
  -8   0  16      215.55      284.25     16.14 o
  -6   0  16        3.84      -10.60      9.04 o
  -4   0  16      139.42      104.25     18.50 o
  -2   0  16      290.93      309.13     32.73 o
   0   0  16       93.67       89.40     17.27 o
   2   0  16      196.79      227.62     30.41 o
 -12   1  16       13.24        9.83      3.72 o
 -11   1  16      189.08      208.73     13.20 o
 -10   1  16      103.55      111.82      9.26 o
  -9   1  16      510.05      577.82     16.16 o
  -8   1  16       21.19       23.32      3.25 o
  -7   1  16       26.26       18.56      3.94 o
  -6   1  16        9.42        5.06      4.09 o
  -5   1  16       54.60       57.23     13.73 o
  -4   1  16        2.60      -12.21     10.23 o
  -3   1  16      582.52      546.69     42.34 o
  -2   1  16       95.71      100.24     18.71 o
  -1   1  16       18.20       -4.34     13.92 o
   0   1  16      123.31      104.97     20.11 o
   1   1  16       10.81       -2.12      9.60 o
   2   1  16       19.81       31.40     12.04 o
   3   1  16       70.13       95.43     14.58 o
 -12   2  16        2.50        7.50      4.51 o
 -11   2  16       31.10       41.45      7.14 o
 -10   2  16       12.12       19.23      5.59 o
  -9   2  16       23.64       27.26      5.47 o
  -8   2  16      110.29      108.43     10.57 o
  -7   2  16       18.32       17.99      6.21 o
  -6   2  16       11.25       10.46      4.87 o
  -5   2  16        7.21       11.35      4.31 o
  -4   2  16       22.39       18.54      5.84 o
  -3   2  16      111.52       91.99     11.27 o
  -2   2  16        1.21        4.98      4.86 o
  -1   2  16      193.01      234.93     19.04 o
   0   2  16        1.73        9.21      5.81 o
   1   2  16        0.17       -2.60      4.51 o
   2   2  16       37.68       26.15      7.36 o
   3   2  16        3.70      -11.43      9.63 o
 -11   3  16       35.10       44.60      7.73 o
 -10   3  16      214.27      279.18     18.29 o
  -9   3  16       28.07       27.03      7.54 o
  -8   3  16      135.37      147.16     15.35 o
  -7   3  16       62.15       64.40      8.19 o
  -6   3  16       34.62       30.86      5.53 o
  -5   3  16      125.58      126.41     11.11 o
  -4   3  16      409.39      445.58     25.88 o
  -3   3  16        6.32        6.81     11.45 o
  -2   3  16        9.27       18.37     11.45 o
  -1   3  16      111.28      123.68     14.73 o
   0   3  16       18.38       33.48     12.71 o
   1   3  16       18.16       25.77      7.30 o
   2   3  16        2.23        5.63      5.82 o
 -11   4  16       34.75       44.43      9.58 o
 -10   4  16        1.94        2.83      5.88 o
  -9   4  16       56.10       65.31     11.41 o
  -8   4  16       11.84        6.54      4.68 o
  -7   4  16       83.49       70.73     10.98 o
  -6   4  16       82.71       71.93     10.41 o
  -5   4  16       16.08        3.68      3.94 o
  -4   4  16        0.68        3.28      7.87 o
  -3   4  16       48.87       65.27     17.22 o
  -2   4  16       35.12       51.95     15.22 o
  -1   4  16       97.35      122.09     15.17 o
   0   4  16        1.68        3.68      4.66 o
   1   4  16        7.08        4.82      4.46 o
 -10   5  16      224.86      268.13     28.11 o
  -9   5  16        4.41        1.32      4.49 o
  -8   5  16      184.96      188.33     18.20 o
  -7   5  16        6.49        6.50      3.93 o
  -6   5  16       41.41       30.39      7.20 o
  -5   5  16       48.26       36.21      7.68 o
  -4   5  16      191.97      215.25     27.52 o
  -3   5  16       15.18       15.27      8.55 o
  -2   5  16      356.19      286.67     32.77 o
  -1   5  16        0.51       -8.84      9.22 o
   0   5  16        7.36       -4.12      7.85 o
   1   5  16        2.08        3.37      8.01 o
  -8   6  16       30.30       39.66     13.98 o
  -7   6  16       82.78       81.79     10.08 o
  -6   6  16       36.15       14.32      9.04 o
  -5   6  16        0.91       -8.44      9.16 o
  -4   6  16       45.73       45.49     13.86 o
  -3   6  16       34.55       17.14      9.23 o
  -2   6  16       83.82       60.51     16.29 o
  -1   6  16        8.36       -5.94      8.54 o
  -5   7  16       49.72       40.08     13.35 o
 -11   0  17      367.14      371.59     26.32 o
  -9   0  17       17.05       10.68      3.64 o
  -7   0  17      145.35      179.72     23.57 o
  -5   0  17      182.03      200.71     25.54 o
  -3   0  17       37.73       22.52      7.55 o
  -1   0  17      216.98      223.87     29.13 o
   1   0  17      284.72      303.34     35.49 o
 -11   1  17        1.44       -1.05      4.60 o
 -10   1  17        4.01        2.15      3.79 o
  -9   1  17        9.97        7.59      2.98 o
  -8   1  17        1.60       -0.30      3.41 o
  -7   1  17       90.30       84.21      9.43 o
  -6   1  17       27.79       23.38      9.67 o
  -5   1  17       98.51       83.22     16.91 o
  -4   1  17       36.45       11.18      7.40 o
  -3   1  17        0.02       -1.22      6.03 o
  -2   1  17        1.46       -7.48     10.87 o
  -1   1  17       18.84        9.54      6.28 o
   0   1  17        1.21      -12.38     11.62 o
   1   1  17        2.54       -5.94      6.71 o
 -11   2  17      104.13      106.40     11.34 o
 -10   2  17       28.45       31.87      7.51 o
  -9   2  17       82.93       88.71     10.13 o
  -8   2  17       14.51       12.93      4.76 o
  -7   2  17       29.35       22.79      5.99 o
  -6   2  17      151.55      178.90     24.55 o
  -5   2  17      165.68      186.00     25.47 o
  -4   2  17       45.27       57.51     15.58 o
  -3   2  17       94.13      108.05     20.51 o
  -2   2  17       37.39       21.54     10.44 o
  -1   2  17       18.50       12.76      9.19 o
   0   2  17       46.03       41.47     14.26 o
   1   2  17       42.88       65.64     18.03 o
 -10   3  17        8.65        9.41      3.88 o
  -9   3  17        1.07       -5.92      4.82 o
  -8   3  17        1.99       -2.75      3.94 o
  -7   3  17      104.60       97.37     11.50 o
  -6   3  17        0.14       -1.41      3.03 o
  -5   3  17        2.75        9.60      5.05 o
  -4   3  17       15.26       24.55      7.68 o
  -3   3  17      107.42      145.23     28.06 o
  -2   3  17        0.91        2.97      8.12 o
  -1   3  17       44.67       53.80     10.40 o
   0   3  17        0.35       -0.47      4.29 o
   1   3  17       11.69       13.11      9.74 o
 -10   4  17       25.20       37.20      8.74 o
  -9   4  17       42.77       25.45      6.46 o
  -8   4  17       30.93       18.91      6.18 o
  -7   4  17        0.71        1.39      4.88 o
  -6   4  17      362.63      373.31     23.97 o
  -5   4  17        0.02      -12.07      8.05 o
  -4   4  17      119.46      145.99     22.78 o
  -3   4  17        0.19        2.34      4.76 o
  -2   4  17        0.33        8.60     10.33 o
  -1   4  17        4.41        6.01      9.12 o
   0   4  17       12.70       18.25      6.52 o
  -8   5  17       25.65       29.74      8.26 o
  -7   5  17       40.90       38.03      8.11 o
  -6   5  17        3.34       -1.90      4.24 o
  -5   5  17       24.30       21.40     10.49 o
  -4   5  17       13.23       19.27     10.29 o
  -3   5  17        1.41        0.78      5.64 o
  -2   5  17        4.43       -0.07      5.17 o
  -5   6  17       72.33       60.21     16.34 o
 -10   0  18        7.08        6.73      7.32 o
  -8   0  18        1.48       -3.24      7.33 o
  -6   0  18       62.26       35.53     10.82 o
  -4   0  18        0.07      -12.07     10.51 o
  -2   0  18        1.87      -18.83     12.86 o
   0   0  18       64.61       71.64     18.15 o
 -10   1  18       32.72       20.31      8.86 o
  -9   1  18       64.24       83.52      7.56 o
  -8   1  18       48.25       40.10      6.87 o
  -7   1  18      160.13      158.24     16.94 o
  -6   1  18        5.93       -6.49      5.50 o
  -5   1  18       10.98        2.74      5.26 o
  -4   1  18       15.06       -1.08      7.78 o
  -3   1  18       89.02       79.58     18.23 o
  -2   1  18       45.09       56.01     16.25 o
  -1   1  18      196.20      219.61     21.47 o
   0   1  18        1.04       -1.06      5.15 o
 -10   2  18        0.06       -3.53      4.45 o
  -9   2  18       17.13       14.23      6.26 o
  -8   2  18        0.01       -3.06      4.35 o
  -7   2  18        9.22        6.89      5.09 o
  -6   2  18       24.41       21.09      9.51 o
  -5   2  18       13.92        9.43      6.88 o
  -4   2  18        0.29        4.57      7.47 o
  -3   2  18        1.48      -14.61      9.88 o
  -2   2  18       13.89       11.81      9.31 o
  -1   2  18        1.38      -12.55     11.04 o
  -9   3  18       46.83       68.06     11.32 o
  -8   3  18       97.16      111.28     19.96 o
  -7   3  18       39.18       43.67      9.22 o
  -6   3  18      153.23      146.51     24.08 o
  -5   3  18       22.01       41.83     14.95 o
  -4   3  18        4.51        2.93      8.93 o
  -3   3  18       16.98       20.71     12.08 o
  -2   3  18      170.26      220.29     31.10 o
  -1   3  18       25.02       28.66     13.46 o
  -8   4  18        7.62        7.45      5.09 o
  -7   4  18        0.28       -1.53      4.10 o
  -6   4  18        2.81        6.56      7.73 o
  -5   4  18       18.72       27.86     10.64 o
  -4   4  18        0.20        0.37      4.72 o
  -3   4  18        3.71       15.24      5.81 o
  -7   0  19      141.29      133.00     22.67 o
  -5   0  19      187.74      160.93     25.49 o
  -3   0  19      195.79      231.09     31.48 o
  -8   1  19       15.50       12.39      5.66 o
  -7   1  19        9.51       -5.48      6.20 o
  -6   1  19       19.70        7.22      4.72 o
  -5   1  19       18.68        7.64      8.58 o
  -4   1  19       11.57        8.44      5.22 o
  -3   1  19        0.34      -14.11      9.41 o
  -7   2  19       57.94       53.12     15.69 o
  -6   2  19        5.66        1.20      6.39 o
  -5   2  19       45.61       43.91     14.31 o
  -4   2  19      132.73      134.61     24.31 o
 
